# Supplementary material for: Nanopore sequencing of DNA-barcoded probes for highly multiplexed detection of microRNA, proteins and small biomarkers
Source: Nat Nanotechnol. 2023 Sep 25;18(12):1483–91. doi: 10.1038/s41565-023-01479-z (PMC10716039; doi:10.1038/s41565-023-01479-z)
Supplement: Supplementary file 3 — Source data for Supplementary Figs. 2–13. [file 41565_2023_1479_MOESM3_ESM.xlsx]

## Sheet: Sup Fig 2
Sup Fig. 2
A & B | Statistical analysis of barcoded probe 38 events
Barcode	Events	1	2	3	4	5	6	7	8	9	10	11	12	13	14	15	16	17	18	19	20	21	22	23	24	25	26	27	28	29	30	31	32	33	34	35	36	37	38	39	40	41	42	43	44	45	46	47	48
1	9.21053	10.5263	11.8421	10.5263	11.0526	10.5263	10.5263	10.5263	10.7895	10.5263	10.7895	10.5263	12.1053	12.1053	13.4211	10.7895	12.1053	10.7895	10.5263	10.5263	11.3158	11.8421	10.5263	12.3684	11.3158	10.5263	10.5263	10.5263	10.5263	10.7895	9.21053	12.1053	10.5263	12.1053	11.5789	12.1053	10.5263	11.0526	10.5263	12.1053	10.5263	11.5789	10.5263	13.4211	10.5263	10.5263	10.5263	10.2632	12.3684
2	9.21053	8.68421	14.7368	9.21053	9.21053	10	8.68421	10.5263	10	9.73684	13.1579	7.36842	9.21053	12.8947	8.15789	11.0526	10.2632	13.6842	8.68421	8.68421	10.2632	12.1053	9.47368	11.0526	8.42105	8.94737	11.8421	9.21053	9.21053	9.47368	8.68421	8.94737	7.63158	9.47368	10	11.0526	11.3158	10.2632	9.73684	11.5789	8.68421	8.42105	8.68421	10.5263	8.94737	9.21053	8.68421	8.68421	12.8947
3	7.63158	9.47368	10	7.36842	9.47368	10.7895	9.47368	9.73684	11.0526	9.47368	10.5263	9.73684	6.84211	14.7368	10.7895	13.4211	9.47368	8.94737	8.94737	7.63158	12.6316	7.63158	11.0526	8.15789	10.2632	12.8947	11.3158	10.5263	8.68421	7.89474	7.10526	14.2105	12.1053	14.4737	9.21053	6.84211	8.15789	9.47368	8.94737	7.63158	9.47368	10.5263	10	10.5263	8.15789	8.94737	9.47368	11.3158	7.36842
4	8.68421	8.42105	8.68421	9.21053	8.68421	8.68421	8.68421	7.10526	9.73684	8.42105	9.47368	7.10526	10	8.68421	9.73684	7.89474	9.21053	8.94737	10.2632	8.68421	8.15789	9.21053	8.15789	5.78947	7.36842	8.68421	10.5263	8.68421	7.63158	12.1053	7.63158	14.7368	7.10526	9.21053	7.36842	10	6.84211	10	8.68421	10	8.42105	11.0526	10.2632	9.21053	6.84211	8.68421	8.42105	6.84211	9.47368
5	9.73684	8.68421	8.42105	9.73684	9.21053	10.2632	10.2632	8.42105	9.21053	9.21053	10	8.94737	11.0526	9.21053	10	10.5263	9.21053	9.47368	10.2632	11.3158	8.42105	9.73684	8.68421	7.63158	8.15789	11.8421	8.68421	11.0526	10.7895	7.63158	10.7895	12.3684	7.63158	12.1053	8.15789	10	10.2632	9.47368	10.2632	10	9.21053	8.68421	10.2632	10.2632	9.47368	10.2632	10	8.94737	8.94737
6	8.68421	11.3158	10.2632	8.94737	11.3158	9.21053	9.21053	11.5789	10	11.3158	11.8421	11.8421	11.0526	11.3158	11.3158	10.5263	11.3158	11.0526	9.21053	10	9.47368	11.0526	9.21053	11.0526	9.47368	11.8421	9.73684	11.0526	9.21053	8.68421	13.6842	10.7895	9.73684	9.47368	12.1053	11.0526	11.8421	11.3158	9.21053	11.0526	11.3158	12.1053	9.21053	9.73684	11.8421	9.21053	11.3158	9.21053	10.5263
7	10.5263	8.68421	10.7895	13.9474	10.2632	10.7895	8.94737	12.3684	11.5789	10	9.73684	10.5263	9.73684	12.3684	9.73684	12.1053	12.1053	8.15789	8.15789	8.68421	9.73684	9.73684	7.63158	12.3684	9.73684	8.68421	12.3684	10.5263	8.42105	8.94737	10	11.3158	7.10526	13.6842	10.2632	9.47368	10.2632	8.15789	8.15789	9.47368	8.15789	10.5263	8.15789	12.6316	13.1579	8.68421	8.42105	8.15789	10.7895
8	13.6842	9.47368	12.1053	10.5263	10.5263	10.2632	8.94737	11.8421	10.2632	11.0526	12.1053	7.63158	11.8421	10	10.2632	7.89474	11.5789	9.47368	8.68421	8.94737	9.73684	8.94737	8.94737	12.8947	10.2632	9.47368	8.94737	9.47368	11.0526	10	11.5789	12.3684	10.2632	10	9.21053	11.0526	9.47368	10	8.68421	10	10	10	9.21053	7.63158	8.15789	9.47368	9.21053	8.68421	11.5789
9	11.0526	9.47368	12.8947	9.47368	9.47368	9.47368	9.47368	9.47368	9.47368	9.47368	9.47368	10.2632	9.47368	9.47368	9.47368	9.73684	11.5789	12.8947	9.47368	9.47368	9.47368	12.8947	9.47368	11.3158	9.47368	9.47368	9.47368	9.47368	9.47368	10	9.47368	9.47368	9.47368	10.5263	9.47368	9.47368	9.47368	9.47368	9.47368	9.47368	9.47368	10	9.47368	9.47368	9.47368	9.47368	9.47368	10.5263	9.47368
10	8.15789	7.89474	9.21053	7.89474	8.94737	8.15789	7.89474	7.63158	8.94737	8.94737	10.5263	10	8.68421	8.94737	8.94737	7.63158	8.94737	8.42105	8.42105	7.89474	8.94737	10.5263	8.94737	7.63158	10.2632	8.68421	10.7895	7.89474	8.15789	7.63158	10.2632	10	9.21053	12.1053	7.63158	9.47368	9.73684	8.94737	8.42105	9.47368	11.0526	8.68421	8.42105	7.89474	7.63158	7.89474	9.47368	7.63158	11.0526
11	7.89474	10.2632	8.68421	7.89474	9.47368	7.89474	7.89474	10.2632	9.21053	8.42105	7.89474	8.68421	9.73684	7.89474	12.6316	10.5263	10.7895	7.36842	7.89474	7.89474	8.42105	10.2632	7.89474	8.42105	7.89474	7.89474	7.89474	7.89474	7.89474	9.47368	6.84211	8.15789	7.89474	11.5789	7.89474	7.89474	11.0526	10.5263	7.89474	9.47368	7.89474	9.47368	7.89474	7.89474	7.89474	7.89474	9.47368	9.21053	8.15789
12	11.3158	8.68421	12.1053	8.68421	11.8421	9.73684	8.68421	8.94737	8.68421	12.6316	11.3158	8.42105	11.8421	11.5789	10.2632	10.5263	9.21053	8.94737	8.68421	8.94737	10.2632	9.47368	10	9.47368	9.73684	9.21053	11.5789	8.68421	8.68421	8.15789	11.8421	13.9474	13.4211	10	8.42105	9.47368	10	11.0526	8.94737	9.47368	10.5263	12.1053	8.68421	10.5263	10.5263	8.94737	9.73684	8.42105	8.42105
13	10.7895	11.8421	11.0526	9.73684	11.8421	12.1053	9.73684	11.8421	10.7895	11.8421	11.8421	11.8421	11.3158	11.8421	11.8421	10.5263	11.8421	10	11.0526	9.47368	10.7895	12.6316	9.73684	9.73684	9.47368	11.8421	11.0526	9.47368	10	8.42105	12.3684	13.6842	9.73684	9.73684	9.73684	8.15789	11.8421	11.8421	9.73684	8.15789	11.8421	10.2632	9.73684	8.15789	11.8421	9.73684	11.8421	9.73684	10.7895
14	10.2632	9.73684	8.68421	8.15789	8.68421	10.5263	13.4211	7.89474	10.2632	8.68421	10.7895	7.63158	8.68421	9.21053	12.1053	7.63158	10.2632	7.10526	7.89474	9.73684	8.68421	16.8421	9.47368	7.10526	10.7895	7.89474	9.21053	8.68421	8.42105	7.36842	6.84211	8.15789	8.68421	8.68421	9.73684	8.68421	8.68421	7.89474	9.73684	8.94737	7.10526	8.94737	7.10526	8.94737	9.73684	8.42105	10	7.89474	7.36842
15	10	9.47368	11.3158	9.47368	9.47368	10	10.2632	9.47368	10	9.47368	9.47368	9.47368	10.7895	9.47368	10.5263	10.2632	9.47368	9.21053	10	9.47368	9.47368	10.2632	10	8.94737	11.3158	9.73684	11.8421	8.94737	10	8.94737	8.68421	10.7895	10	10	10	10.7895	9.47368	9.47368	10	10.7895	9.47368	9.47368	10	9.47368	9.47368	10	9.47368	10	10
16	9.73684	8.42105	10	7.10526	8.42105	7.89474	7.89474	9.21053	9.21053	7.89474	8.68421	7.89474	8.42105	7.89474	6.84211	7.63158	6.84211	7.89474	6.84211	7.89474	7.89474	8.42105	6.84211	11.8421	7.89474	8.15789	9.73684	8.15789	9.47368	7.63158	10	10.7895	8.42105	8.42105	9.47368	7.89474	7.63158	6.84211	7.89474	6.84211	8.42105	8.68421	6.84211	7.89474	7.89474	7.89474	8.94737	8.42105	10.2632
17	13.1579	9.21053	10.5263	11.3158	11.0526	10.5263	10.5263	10.2632	7.89474	11.5789	10	10.2632	10.5263	11.0526	12.3684	11.8421	11.0526	10.5263	10.5263	10.5263	9.73684	10	8.42105	9.73684	10	10	10	6.84211	11.5789	8.94737	9.21053	8.68421	6.57895	8.94737	11.3158	10.2632	10.7895	11.0526	10.5263	10.7895	11.0526	10.7895	10.5263	8.15789	10.7895	10.5263	13.4211	11.8421	13.1579
18	12.1053	16.5789	11.8421	8.94737	11.3158	11.0526	11.8421	13.9474	12.6316	11.3158	11.3158	14.2105	9.47368	11.3158	11.3158	15.7895	11.3158	12.1053	11.0526	12.1053	12.6316	8.94737	12.6316	14.4737	12.6316	13.9474	13.4211	16.3158	11.5789	12.3684	10.2632	10.2632	12.6316	10.7895	12.6316	9.47368	11.3158	11.3158	11.0526	8.42105	11.3158	12.3684	11.0526	11.3158	11.3158	11.0526	11.8421	11.0526	8.94737
19	8.42105	10.7895	10.7895	9.47368	10.7895	9.47368	10.7895	10.7895	9.47368	10.7895	10.7895	10.7895	8.42105	10.7895	10.7895	11.3158	10.7895	9.47368	9.73684	9.47368	14.2105	9.47368	9.47368	11.0526	10.7895	10.7895	10	9.47368	10.7895	7.36842	7.63158	8.94737	9.47368	10.5263	9.47368	9.21053	10.7895	10.7895	9.47368	8.68421	10.7895	11.8421	9.47368	9.47368	10.7895	9.47368	11.8421	9.47368	8.15789
20	7.89474	9.73684	7.63158	7.10526	9.21053	9.47368	11.3158	6.84211	6.05263	6.05263	6.05263	6.57895	6.05263	7.63158	8.94737	12.8947	8.15789	10.7895	6.05263	6.05263	6.05263	9.73684	7.63158	6.05263	9.73684	6.57895	7.10526	6.84211	7.10526	8.15789	6.05263	7.36842	10.7895	7.89474	6.84211	7.10526	10.2632	9.21053	10.2632	8.15789	6.84211	6.57895	6.57895	7.10526	9.21053	7.89474	6.57895	8.15789	7.36842
21	8.42105	8.15789	11.0526	8.15789	9.73684	8.15789	9.47368	8.15789	9.73684	8.15789	8.15789	13.1579	7.89474	9.21053	9.21053	8.42105	11.8421	8.15789	8.15789	8.15789	7.36842	9.21053	10.2632	13.4211	7.10526	11.3158	12.6316	7.10526	10.5263	12.6316	10.2632	13.4211	8.68421	8.42105	9.21053	7.36842	9.21053	8.15789	8.68421	8.42105	8.15789	10	8.15789	7.89474	8.15789	8.15789	8.15789	10	7.36842
22	10.7895	11.8421	12.3684	10	11.8421	11.8421	10.5263	9.21053	12.3684	12.1053	8.15789	9.47368	11.0526	11.8421	9.47368	8.42105	11.8421	10.5263	10.5263	11.3158	11.5789	10.7895	11.0526	10.2632	6.84211	10.7895	8.68421	9.21053	12.3684	13.4211	8.94737	11.5789	15.2632	10	10.2632	10	8.68421	11.8421	10.5263	8.68421	11.8421	14.4737	10.5263	12.3684	9.47368	10.5263	9.73684	12.8947	9.73684
23	8.15789	8.15789	8.42105	8.15789	8.15789	8.15789	8.15789	8.15789	10.5263	9.21053	8.68421	9.47368	8.15789	8.42105	8.15789	9.47368	8.15789	8.42105	8.15789	8.15789	10.7895	6.84211	8.15789	6.57895	8.94737	8.15789	8.15789	8.15789	9.21053	8.15789	9.21053	8.68421	8.15789	8.15789	8.15789	13.6842	8.15789	8.15789	8.15789	8.15789	8.15789	6.84211	8.15789	8.15789	8.15789	8.15789	8.15789	8.15789	8.68421
24	10	11.0526	11.0526	10	10	10	10	10	10.2632	10	10	11.5789	10	10.2632	10	10	10.7895	11.5789	10	10	10	11.3158	10	9.73684	10	10	10	10	10	10	9.73684	13.4211	10	10	10	10	10	10	10	10	10	10	10	10	10	10	10	10.5263	10.7895
25	8.94737	8.15789	11.5789	8.94737	11.5789	9.47368	10.2632	8.15789	8.94737	9.47368	10.2632	7.36842	12.1053	9.21053	8.94737	8.42105	10	8.15789	8.42105	8.15789	7.36842	7.89474	11.5789	8.68421	9.47368	7.36842	9.73684	7.89474	9.73684	9.73684	7.89474	7.89474	7.63158	9.73684	7.36842	8.94737	9.47368	7.36842	10.5263	9.21053	7.36842	8.68421	8.68421	8.68421	9.73684	8.42105	8.15789	9.73684	10.5263
26	11.0526	11.3158	16.3158	11.0526	11.5789	14.2105	12.8947	11.3158	10	11.8421	11.8421	11.5789	11.5789	11.0526	16.0526	12.8947	11.3158	17.6316	11.0526	11.0526	12.3684	12.1053	13.9474	12.8947	17.3684	11.0526	11.3158	13.6842	11.0526	12.1053	13.9474	11.0526	12.6316	9.47368	12.1053	11.5789	13.9474	13.6842	11.0526	11.0526	11.0526	11.8421	11.0526	11.0526	11.0526	11.0526	11.0526	13.1579	11.8421
27	12.3684	12.1053	13.1579	13.6842	12.1053	12.1053	12.1053	12.1053	9.21053	12.1053	12.1053	11.3158	12.1053	10.7895	12.6316	12.1053	12.1053	11.8421	12.1053	12.1053	12.1053	8.68421	12.1053	7.36842	12.1053	12.1053	12.8947	13.6842	12.1053	14.7368	14.4737	13.4211	12.1053	10.7895	10.7895	12.1053	12.1053	12.1053	12.1053	12.1053	12.1053	9.47368	12.1053	12.1053	12.1053	12.1053	12.1053	11.0526	7.89474
28	16.8421	11.0526	10	11.0526	11.0526	12.8947	11.5789	11.0526	12.1053	11.0526	11.3158	11.0526	8.68421	11.0526	11.0526	11.3158	12.1053	11.3158	11.3158	12.1053	8.94737	11.5789	11.3158	10.2632	11.0526	11.0526	10	13.4211	11.8421	13.4211	10.7895	11.0526	12.6316	11.3158	11.3158	15.2632	11.0526	11.0526	11.3158	8.68421	11.0526	12.1053	11.3158	8.68421	11.0526	11.3158	11.3158	11.3158	11.3158
29	9.21053	12.3684	8.68421	8.42105	8.42105	9.73684	9.73684	12.6316	13.1579	8.42105	11.3158	10	8.42105	11.0526	8.42105	9.73684	8.42105	9.73684	9.73684	10	10.2632	8.42105	8.94737	13.6842	10.2632	8.42105	10.7895	8.94737	9.73684	10.2632	9.21053	10.2632	10.2632	9.73684	11.0526	8.42105	8.42105	9.47368	9.73684	8.42105	8.42105	7.89474	9.73684	8.42105	9.21053	9.73684	8.42105	10.7895	7.36842
30	10.7895	8.42105	7.89474	8.42105	8.42105	6.57895	8.42105	7.63158	7.36842	7.36842	6.57895	7.10526	7.10526	7.89474	8.42105	6.57895	7.89474	10.7895	6.31579	7.36842	8.15789	6.57895	7.36842	9.21053	7.63158	10	8.15789	7.63158	10.7895	8.94737	9.21053	7.89474	8.15789	7.63158	8.68421	10	6.84211	6.31579	6.57895	7.36842	6.31579	8.68421	8.15789	6.57895	7.63158	6.84211	8.68421	7.10526	10.5263
31	7.89474	7.63158	8.94737	7.89474	8.15789	7.89474	9.73684	7.36842	7.63158	6.84211	7.10526	10	8.42105	6.57895	8.94737	7.89474	7.36842	10.2632	6.57895	6.57895	6.57895	7.36842	7.89474	6.57895	7.36842	7.63158	7.63158	7.10526	7.10526	10	7.89474	8.68421	6.84211	6.57895	8.94737	7.36842	8.94737	10.7895	8.42105	9.21053	6.57895	7.10526	8.15789	6.57895	7.63158	6.57895	7.89474	7.89474	7.89474
32	8.94737	8.94737	9.47368	9.21053	13.1579	13.1579	9.73684	10	12.3684	10.2632	9.47368	7.89474	10	8.15789	8.94737	9.21053	8.15789	10	10	10	8.94737	10.2632	8.68421	10.7895	7.63158	8.68421	10.2632	8.94737	8.68421	11.8421	8.94737	12.6316	8.42105	9.73684	9.73684	10.2632	9.21053	9.73684	11.3158	11.3158	8.15789	10.5263	11.0526	8.94737	10.2632	11.8421	9.73684	11.0526	7.89474
33	11.3158	8.42105	7.89474	10.5263	7.36842	7.89474	8.15789	7.89474	7.36842	7.36842	10.5263	8.15789	8.15789	7.36842	12.8947	8.68421	7.63158	7.63158	8.42105	7.63158	7.10526	9.21053	9.73684	10.2632	7.10526	11.8421	9.73684	11.0526	8.15789	8.42105	11.3158	10.7895	10.2632	8.42105	8.42105	9.21053	8.94737	10.2632	7.10526	9.21053	8.42105	8.42105	7.10526	8.15789	9.21053	8.15789	8.42105	11.8421	11.3158
34	12.6316	11.5789	11.5789	12.6316	11.5789	11.5789	11.8421	9.73684	10	13.9474	9.21053	8.42105	12.6316	11.8421	10.5263	8.42105	11.5789	11.5789	11.0526	11.0526	10.2632	12.6316	10	9.21053	8.15789	11.0526	11.0526	8.42105	12.8947	12.6316	7.89474	13.1579	7.36842	9.73684	12.1053	11.8421	11.5789	11.0526	11.5789	11.5789	12.8947	11.3158	11.0526	10.5263	9.73684	11.5789	12.8947	8.42105	11.5789
35	9.73684	9.73684	8.42105	9.73684	9.73684	9.73684	9.73684	9.73684	7.63158	13.9474	9.73684	8.68421	11.5789	9.73684	10	9.73684	9.73684	8.94737	9.73684	10.7895	9.73684	10.2632	9.73684	7.63158	9.73684	9.73684	9.73684	9.73684	9.73684	8.68421	10.5263	16.8421	9.73684	10	9.73684	11.5789	11.5789	9.73684	9.73684	11.5789	9.73684	12.8947	9.73684	9.73684	9.73684	11.3158	9.73684	11.0526	11.0526
36	10	13.1579	12.6316	13.6842	11.5789	12.3684	12.3684	11.0526	10.5263	9.73684	9.73684	9.21053	10.2632	9.47368	10.7895	15.2632	10.5263	12.3684	12.3684	13.4211	9.73684	8.68421	10.5263	12.6316	10.7895	10	11.3158	10.5263	12.3684	11.3158	9.21053	10.5263	10	10.5263	9.21053	11.0526	9.73684	11.5789	12.3684	12.3684	10.5263	8.94737	12.6316	11.3158	9.73684	13.1579	9.73684	11.5789	10
37	8.15789	11.3158	10.5263	11.0526	11.0526	11.3158	11.3158	11.3158	11.5789	11.0526	11.0526	11.3158	10.5263	11.0526	11.0526	11.3158	11.0526	11.3158	11.3158	12.1053	10	11.0526	11.5789	8.42105	10	11.3158	10.5263	8.94737	11.3158	7.63158	11.8421	11.3158	11.5789	9.47368	11.5789	13.1579	11.0526	11.0526	11.3158	11.5789	11.0526	9.73684	11.3158	10	11.0526	11.3158	11.0526	11.5789	8.68421
38	39.2105	41.3158	37.3684	38.9474	39.4737	40.7895	39.2105	37.1053	35	37.3684	39.4737	26.3158	39.4737	37.3684	46.5789	38.4211	37.3684	36.3158	41.8421	38.1579	37.3684	29.2105	35.7895	25.7895	40.7895	41.5789	41.5789	37.8947	38.1579	31.8421	32.3684	34.2105	35.7895	31.3158	38.6842	36.8421	35.5263	38.6842	39.4737	37.1053	36.8421	27.8947	37.8947	36.8421	37.8947	37.8947	41.5789	30.5263	27.8947
39	11.0526	11.3158	11.3158	10	11.3158	10.7895	11.0526	10.2632	9.21053	10	10.5263	10.7895	10.7895	11.0526	12.1053	7.36842	11.0526	10.7895	9.21053	10.7895	11.5789	11.5789	8.68421	11.0526	7.63158	8.94737	11.3158	11.8421	9.73684	9.47368	8.15789	11.8421	7.89474	11.5789	11.5789	13.1579	7.63158	9.73684	10.7895	12.6316	10	9.73684	9.21053	10.7895	10.2632	10.7895	11.8421	7.89474	12.8947
40	8.68421	9.47368	11.0526	8.15789	9.47368	9.47368	9.47368	9.47368	9.47368	9.47368	8.15789	9.47368	10.5263	8.15789	8.42105	8.15789	7.89474	9.47368	7.10526	9.47368	11.5789	9.73684	8.42105	8.15789	6.31579	9.73684	7.89474	10	13.4211	6.84211	11.0526	9.21053	6.57895	10.2632	11.0526	10.2632	6.84211	7.89474	9.47368	7.89474	8.42105	9.47368	7.36842	11.3158	9.47368	9.47368	8.15789	6.57895	11.0526
ANOVA
Source	SS	df	MS	F	Prob>F
Columns	323651	39	8298.74	3441.43	0
Error	41862.3	17360	2.41
Total	365513	17399
[truncated: 388 more columns]

## Sheet: Sup Fig 3
Sup Fig. 3
A | Similarity of miRNAs
Barcode	1	2	3	4	5	6	7	8	9	10	11	12	13	14	15	16	17	18	19	20	21	22	23	24	25	26	27	28	29	30	31	32	33	34	35	36	37	38	39	40
40	13.33	12.5	26.67	20	35	28.57	31.58	37.5	40	21.05	40	18.75	20	26.67	6.67	28.57	47.06	60	35.29	22.22	18.75	15.79	35.29	33.33	33.33	31.25	28.57	23.81	31.58	23.53	26.32	36.84	15.79	15	35	33.33	13.33	26.67	35.29	100
39	20	19.05	52.63	27.78	22.22	42.11	45	7.14	18.75	0	18.75	28.57	22.22	36.84	22.22	47.06	38.1	40	23.08	40	21.43	35.29	45.45	47.37	42.11	26.32	35.29	15.79	41.18	6.67	30	15	45	10	38.89	22.73	26.32	30	100	35.29
38	22.73	28.57	38.1	18.75	18.75	47.06	44.44	25	35.71	33.33	35.71	45.45	25	42.86	25	47.37	42.11	33.33	63.64	47.37	41.67	26.67	35	57.14	61.9	45	47.37	17.65	6.67	23.08	44.44	11.11	33.33	33.33	56.25	45	47.62	100	30	26.67
37	23.81	30	31.82	26.67	33.33	23.53	22.22	45.45	14.29	42.86	14.29	45.45	26.67	45.45	14.29	45	27.78	27.78	45.45	36.84	27.27	28.57	31.58	40.91	40.91	42.86	25	31.25	14.29	41.67	41.18	11.11	23.53	41.18	33.33	57.89	100	47.62	26.32	13.33
36	30	33.33	36.84	10.53	10.53	35	28.57	20	11.76	27.78	11.76	33.33	10.53	26.32	22.22	35.29	23.81	23.81	14.29	23.81	26.67	27.78	31.82	26.32	26.32	26.32	29.41	10	5.56	12.5	42.86	14.29	23.81	33.33	47.37	100	57.89	45	22.73	33.33
35	18.75	17.65	26.67	40.91	30.43	50	22.22	42.86	28.57	9.09	28.57	23.53	36.36	40	28.57	23.08	38.89	47.37	60	29.41	42.86	33.33	33.33	40	40	33.33	38.46	8.7	4.76	27.27	55	11.11	30	33.33	100	47.37	33.33	56.25	38.89	35
34	44.44	42.11	17.65	19.05	19.05	14.29	20	17.65	10.53	20	10.53	36.84	23.81	41.18	31.25	20	15	28.57	25	5.26	64.71	45	15	29.41	29.41	5.88	33.33	13.64	30	44.44	45.45	10	27.27	100	33.33	33.33	41.18	33.33	10	15
33	11.11	31.58	58.82	45	35	45	35	18.75	38.89	26.32	38.89	15.79	50	29.41	18.75	33.33	50	20	26.67	31.58	33.33	42.11	35	41.18	35.29	23.53	33.33	19.05	47.37	41.18	50	20	100	27.27	30	23.81	23.53	33.33	45	15.79
32	16.67	21.05	27.78	33.33	50	28.57	18.18	28.57	44.44	35.29	44.44	31.58	44.44	22.22	33.33	29.41	21.05	40.91	46.67	19.05	7.14	35.29	20	27.78	33.33	47.37	35.29	47.37	29.41	26.67	10	100	20	10	11.11	14.29	11.11	11.11	15	36.84
31	27.78	26.32	23.53	35	15	55	35	25	33.33	26.32	33.33	26.32	30	35.29	18.75	13.33	40	35	33.33	26.32	50	42.11	20	23.53	23.53	29.41	33.33	9.52	31.58	23.53	100	10	50	45.45	55	42.86	41.18	44.44	30	26.32
30	7.69	14.29	33.33	36.84	40	17.65	33.33	38.1	33.33	55	33.33	35.71	36.84	33.33	27.27	20	20	6.25	40	28.57	38.1	36.84	20	33.33	33.33	41.67	20	30	47.37	100	23.53	26.67	41.18	44.44	27.27	12.5	41.67	23.08	6.67	23.53
29	20	25	28.57	33.33	52.38	21.05	41.18	16.67	26.32	38.1	26.32	31.25	33.33	7.14	7.69	8.33	29.41	22.22	11.76	50	22.22	19.05	29.41	14.29	7.14	28.57	33.33	28.57	100	47.37	31.58	29.41	47.37	30	4.76	5.56	14.29	6.67	41.18	31.58
28	17.65	16.67	18.75	27.27	39.13	14.29	21.05	31.58	28.57	45.45	28.57	33.33	36.36	12.5	26.67	35.71	26.32	20	38.89	33.33	21.05	9.52	21.05	25	31.25	31.25	35.71	100	28.57	30	9.52	47.37	19.05	13.64	8.7	10	31.25	17.65	15.79	23.81
27	47.37	27.78	40	23.08	30.77	31.25	41.18	11.11	38.46	16.67	38.46	45	38.46	28.57	52.38	38.1	31.25	29.41	40	27.78	44.44	33.33	41.18	42.86	47.62	20	100	35.71	33.33	20	33.33	35.29	33.33	33.33	38.46	29.41	25	47.37	35.29	28.57
26	5	20	33.33	26.67	46.67	44.44	26.32	27.27	53.33	35.71	53.33	31.82	33.33	38.1	23.81	30	38.89	42.11	83.33	40	18.18	35.71	47.37	42.86	47.62	100	20	31.25	28.57	41.67	29.41	47.37	23.53	5.88	33.33	26.32	42.86	45	26.32	31.25
25	28.57	15	50	6.67	13.33	52.94	44.44	27.27	42.86	28.57	42.86	27.27	20	73.91	40.91	57.14	50	50	72.73	36.84	27.27	42.86	52.63	95.65	100	47.62	47.62	31.25	7.14	33.33	23.53	33.33	35.29	29.41	40	26.32	40.91	61.9	42.11	33.33
24	23.81	10	54.55	6.67	6.67	47.06	38.89	27.27	35.71	21.43	35.71	22.73	13.33	73.91	36.36	52.38	50	50	63.64	31.58	27.27	42.86	47.37	100	95.65	42.86	42.86	25	14.29	33.33	23.53	27.78	41.18	29.41	40	26.32	40.91	57.14	47.37	33.33
23	25	28.57	57.89	11.11	22.22	36.84	40	7.14	25	11.76	25	19.05	16.67	36.84	44.44	35.29	47.62	25	38.46	35	35.71	35.29	100	47.37	52.63	47.37	41.18	21.05	29.41	20	20	20	35	15	33.33	31.82	31.58	35	45.45	35.29
22	46.67	43.75	50	28.57	23.81	42.11	17.65	11.11	31.58	19.05	31.58	25	28.57	50	76.92	33.33	29.41	27.78	35.29	18.75	44.44	100	35.29	42.86	42.86	35.71	33.33	9.52	19.05	36.84	42.11	35.29	42.11	45	33.33	27.78	28.57	26.67	35.29	15.79
21	50	38.46	18.18	33.33	21.05	25	21.43	22.73	5.88	15.79	5.88	38.46	27.78	27.27	30	33.33	28.57	26.67	33.33	7.69	100	44.44	35.71	27.27	27.27	18.18	44.44	21.05	22.22	38.1	50	7.14	25	64.71	42.86	26.67	27.27	41.67	21.43	18.75
20	15.79	30	26.32	29.41	35.29	50	52.38	23.08	47.06	37.5	47.06	25	35.29	26.32	26.32	27.78	42.11	19.05	35.71	100	7.69	18.75	35	31.58	36.84	40	27.78	33.33	50	28.57	26.32	19.05	31.58	5.26	29.41	23.81	36.84	47.37	40	22.22
19	9.09	16.67	45.45	29.41	44.44	47.06	33.33	35	55.56	27.78	55.56	25	41.18	54.55	27.27	40	38.46	50	100	35.71	33.33	35.29	38.46	63.64	72.73	83.33	40	38.89	11.76	40	33.33	46.67	26.67	25	60	14.29	45.45	63.64	23.08	35.29
18	22.22	15.79	22.22	21.05	36.84	27.27	18.18	40	26.32	16.67	26.32	21.05	21.05	44.44	11.11	23.53	47.37	100	50	19.05	26.67	27.78	25	50	50	42.11	29.41	20	22.22	6.25	35	40.91	20	28.57	47.37	23.81	27.78	33.33	40	60
17	26.32	20	44.44	16.67	22.22	42.11	31.58	21.43	43.75	17.65	43.75	30	16.67	44.44	23.53	31.25	100	47.37	38.46	42.11	28.57	29.41	47.62	50	50	38.89	31.25	26.32	29.41	20	40	21.05	50	15	38.89	23.81	27.78	42.11	38.1	47.06
16	36.84	33.33	35	15.38	23.08	37.5	29.41	22.22	46.15	25	46.15	35	23.08	42.86	38.1	100	31.25	23.53	40	27.78	33.33	33.33	35.29	52.38	57.14	30	38.1	35.71	8.33	20	13.33	29.41	33.33	20	23.08	35.29	45	47.37	47.06	28.57
15	60	36.84	38.1	14.29	21.43	35.29	27.78	10	28.57	15.38	28.57	19.05	28.57	40.91	100	38.1	23.53	11.11	27.27	26.32	30	76.92	44.44	36.36	40.91	23.81	52.38	26.67	7.69	27.27	18.75	33.33	18.75	31.25	28.57	22.22	14.29	25	22.22	6.67
14	28.57	20	54.55	13.33	13.33	47.06	27.78	36.36	28.57	14.29	28.57	22.73	20	100	40.91	42.86	44.44	44.44	54.55	26.32	27.27	50	36.84	73.91	73.91	38.1	28.57	12.5	7.14	33.33	35.29	22.22	29.41	41.18	40	26.32	45.45	42.86	36.84	26.67
13	31.25	29.41	26.67	90.91	77.27	25	22.22	27.78	30	28.57	30	35.29	100	20	28.57	23.08	16.67	21.05	41.18	35.29	27.78	28.57	16.67	13.33	20	33.33	38.46	36.36	33.33	36.84	30	44.44	50	23.81	36.36	10.53	26.67	25	22.22	20
12	36.36	27.27	22.73	29.41	41.18	16.67	21.05	23.08	20	37.5	20	100	35.29	22.73	19.05	35	30	21.05	25	25	38.46	25	19.05	22.73	27.27	31.82	45	33.33	31.25	35.71	26.32	31.58	15.79	36.84	23.53	33.33	45.45	45.45	28.57	18.75
11	14.29	26.67	21.43	20	23.81	55	27.78	29.41	100	20	100	20	30	28.57	28.57	46.15	43.75	26.32	55.56	47.06	5.88	31.58	25	35.71	42.86	53.33	38.46	28.57	26.32	33.33	33.33	44.44	38.89	10.53	28.57	11.76	14.29	35.71	18.75	40
10	20	25	7.14	23.81	31.82	21.05	35.29	47.37	20	100	20	37.5	28.57	14.29	15.38	25	17.65	16.67	27.78	37.5	15.79	19.05	11.76	21.43	28.57	35.71	16.67	45.45	38.1	55	26.32	35.29	26.32	20	9.09	27.78	42.86	33.33	0	21.05
9	14.29	26.67	21.43	20	23.81	55	27.78	29.41	100	20	100	20	30	28.57	28.57	46.15	43.75	26.32	55.56	47.06	5.88	31.58	25	35.71	42.86	53.33	38.46	28.57	26.32	33.33	33.33	44.44	38.89	10.53	28.57	11.76	14.29	35.71	18.75	40
8	8.33	23.08	9.09	33.33	36.84	25	7.14	100	29.41	47.37	29.41	23.08	27.78	36.36	10	22.22	21.43	40	35	23.08	22.73	11.11	7.14	27.27	27.27	27.27	11.11	31.58	16.67	38.1	25	28.57	18.75	17.65	42.86	20	45.45	25	7.14	37.5
7	11.11	10.53	38.89	22.22	16.67	47.62	100	7.14	27.78	35.29	27.78	21.05	22.22	27.78	27.78	29.41	31.58	18.18	33.33	52.38	21.43	17.65	40	38.89	44.44	26.32	41.18	21.05	41.18	33.33	35	18.18	35	20	22.22	28.57	22.22	44.44	45	31.58
6	17.65	22.22	47.06	25	15	100	47.62	25	55	21.05	55	16.67	25	47.06	35.29	37.5	42.11	27.27	47.06	50	25	42.11	36.84	47.06	52.94	44.44	31.25	14.29	21.05	17.65	55	28.57	45	14.29	50	35	23.53	47.06	42.11	28.57
5	31.25	29.41	20	72.73	100	15	16.67	36.84	23.81	31.82	23.81	41.18	77.27	13.33	21.43	23.08	22.22	36.84	44.44	35.29	21.05	23.81	22.22	6.67	13.33	46.67	30.77	39.13	52.38	40	15	50	35	19.05	30.43	10.53	33.33	18.75	22.22	35
4	25	23.53	20	100	72.73	25	22.22	33.33	20	23.81	20	29.41	90.91	13.33	14.29	15.38	16.67	21.05	29.41	29.41	33.33	28.57	11.11	6.67	6.67	26.67	23.08	27.27	33.33	36.84	35	33.33	45	19.05	40.91	10.53	26.67	18.75	27.78	20
3	19.05	30	100	20	20	47.06	38.89	9.09	21.43	7.14	21.43	22.73	26.67	54.55	38.1	35	44.44	22.22	45.45	26.32	18.18	50	57.89	54.55	50	33.33	40	18.75	28.57	33.33	23.53	27.78	58.82	17.65	26.67	36.84	31.82	38.1	52.63	26.67
2	61.9	100	30	23.53	29.41	22.22	10.53	23.08	26.67	25	26.67	27.27	29.41	20	36.84	33.33	20	15.79	16.67	30	38.46	43.75	28.57	10	15	20	27.78	16.67	25	14.29	26.32	21.05	31.58	42.11	17.65	33.33	30	28.57	19.05	12.5
1	100	61.9	19.05	25	31.25	17.65	11.11	8.33	14.29	20	14.29	36.36	31.25	28.57	60	36.84	26.32	22.22	9.09	15.79	50	46.67	25	23.81	28.57	5	47.37	17.65	20	7.69	27.78	16.67	11.11	44.44	18.75	30	23.81	22.73	20	13.33
B | Barcode 9 vs barcode 11
	Barcode 9					Barcode 11
miRNA concentration (nM)	0.1	0.3	1	3	10	0.1	0.3	1	3	10
Normalised % delay	6.03	5.66	10.86	13.44	33.15	4.85	5.51	8.55	16.62	36.76
	6.24	9.37	11.7	13.89	32.27	5.7	7.08	7.37	17.44	38.05
	6.69	17.16	13.15	16.76	37.49	4.31	17.17	8.83	18.23	38.28
	8.44595	19.5506	10.8578	37.931	56.25	8.65513	14.2793	8.5531	34.7328	64.5
	11.7647	7.98319	17.3845			7.48092	6.23053	18.1316
	8.49673		19.0014			8.57344		14.5102

## Sheet: Sup Fig 4
Fig. 4
B | Percentage delay data of 40 barcoded probes + miRNAs
	0 nM								50 pM								100 pM								250 pM								0.5 nM								1 nM								2.5 nM
	Repeat								Repeat								Repeat								Repeat								Repeat								Repeat								Repeat
Barcode	#1	#2	#3	#4	#5			Barcode	#1	#2	#3	#4	#5			Barcode	#1	#2	#3	#4	#5			Barcode	#1	#2	#3	#4	#5			Barcode	#1	#2	#3	#4	#5			Barcode	#1	#2	#3	#4	#5			Barcode	#1
1	0	9.09091	11.9171	0	16.7539			1	17.801	14.5969	10.1655	9.11854				1	19.544	28.2869	19.6787	24.0385				1	35.9155	24.8908	2	2				1	32.2581	13.0435	17.3121	41.9619	25.9259			1	37.931	15.2174	26.3386	40.7407	37.7425			1	50
2	25	0	17.4129	0	13.0769			2	22.5806	13.3333	3.0303	11.8644				2	22.2222	10.3448	11.2903	15.2174				2	10	15.5556	19.3548	19.3548				2	0	26.6667	20.3857	29.6296	22.7848			2	0	19.2308	20.6897	33.5938	23.7113			2	39.2157
3	16.6667	2.32558	7.55208	0	6.09756			3	7.14286	5.6701	2.40964	3.66492				3	5.73248	4.78723	5.18135	2.57732				3	4.25532	6.08108	5.17241	10.5691				3	4.25532	14.2857	8.98021	18.6275	11.5288			3	12.5	15.3846	12.2278	22.5532	20.5788			3	27.3885
4	0	0	2.88809	10	4.30769			4	0	3.77358	3.15789	2.73973				4	5.81395	1.72414	2.7027	4.47761				4	4.10959	0	9.33333	6				4	3.125	0	4.43213	9.50413	6.69371			4	18.1818	8.33333	5.56901	10.1695	8.37438			4	25
5	0	7.14286	9.19176	15.3846	9.699			5	4	8.75576	8.21256	8.98876				5	9.52381	9.65909	6.07477	9.03226				5	5.88235	6.18557	11.2676	12.3894				5	7.14286	9.7561	10.9914	15.7495	11.3369			5	6.25	14.5833	10.5379	17.029	14.4078			5	15.9091
6	4.16667	0	2.33813	0	1.79283			6	6.94444	3.31126	5.69106	1.17647				6	9.6	8.18182	4.31655	9.7561				6	10	9.48276	18.75	17.5439				6	15.3846	13.7931	2.11516	28.1726	20.6799			6	23.8095	22.6804	19.3396	32.2115	32.8231			6	32.1429
7	28	42	34.5576	35.7143	39.6893			7	30.2632	33.6493	27.8947	26.875				7	32.9341	28.3688	26.2673	29.5597				7	29.5652	32.3353	19.3798	39.011				7	31.4286	42.5532	46.4241	50.4854	40.0966			7	43.5897	28.1879	35.9223	56.1404	51.1801			7	56.25
8	20.3704	10.4651	35.0324	20	30.179			8	9.92647	21.1921	19.0889	15.6194				8	18.7726	16.3389	15.8768	18.156				8	14.2466	19.5219	18.0516	26.4977				8	25.9259	23.3333	40.3441	42.4743	35.2304			8	13.2353	22.3684	38.5034	37.8734	43.7828			8	37.5921
9	25	37.5	19.6891	33.3333	23.5119			9	14.4068	23.6364	19.0476	17.7305				9	17.1975	25.5102	24.8485	28.7037				9	22.3404	32.6087	31.746	38.5417				9	25	55.5556	27.551	68.9531	57.5472			9	52.9412	35.4839	56.9811	61.3636	69.2506			9	64.2857
10	3.125	2.7027	8.04598	0	6.6358			10	8.73786	12.6984	12.6263	9.52381				10	15.8537	15.2174	16.6667	17.9916				10	19.1011	23.0366	21.1268	29.8507				10	37.5	33.3333	7.6524	31.5425	24.7423			10	24.3902	22.335	23.2308	35.0711	32.6503			10	34.104
11	10	12.6582	11.9177	5.55556	17.6748			11	19.1489	30.6709	29.8413	20.678				11	28.2828	31.9838	30.7065	31.5254				11	36.2791	41.3793	46.6321	56.6667				11	44.4444	49.3827	14.3448	70.2371	59.2048			11	55.6962	44.3925	52.4272	73.7977	67.3507			11	68.2432
12	0	5.66038	4.08163	0	4.08163			12	3.81679	5.86319	2.60223	5.32787				12	5.70342	7.11111	5.8642	5.28455				12	7.00935	13.1915	13.4529	19.9203				12	10.6383	17.8571	5.47185	21.9858	16.046			12	19.5122	15.2174	15.6982	26.9807	26.2948			12	34.7826
13	8.18182	4.91803	8.40497	7.14286	9.28598			13	8.52273	16.6667	10.8893	13.0178				13	12.3539	14.053	12.3386	15.411				13	11.0738	10.5012	17.8451	26.087				13	13.6364	14.5631	8.98876	15.2738	11.8652			13	20.3252	15.8576	13.1336	19.3407	18.8158			13	33.1046
14	2.04082	8.16327	5.16129	4.54545	5.06757			14	2.35294	5.82524	4.46927	4.7619				14	6.66667	6.77966	3.22581	3.97351				14	5.14706	3.75	10.6195	11.2299				14	7.84314	4.65116	6.60661	11.9857	9.31478			14	23.0769	12.3288	8.74471	14.717	13.7681			14	13.7931
15	4.34783	2.38095	8.07453	5.71429	6.82179			15	3.21285	5.58739	3.81125	3.28185				15	4.39122	7.22611	2.65487	7.47664				15	4.49735	6.95297	9.90566	16.0596				15	10.2804	12.3077	9.10187	27.6557	17.2012			15	9.33333	12.0482	17.3938	34.474	25.3994			15	31.5217
16	15.528	19.4915	19.3329	22.2222	20.6422			16	9.70588	15.534	14.7965	16.7949				16	13.7975	14.377	14.5343	15.3951				16	15.4198	17.896	16.2975	22.2584				16	11.3208	23.1481	22.7253	26.4237	23.2117			16	25.8065	22.0126	21.8522	28.6223	26.6716			16	24.6377
17	2.40964	7.69231	3.4965	0	2.8169			17	8.75576	10.2694	8.36653	6.7623				17	10.181	16.3855	9.68379	14.8837				17	25.6595	26.3485	25.8953	33.6694				17	38.4615	36.5854	2.83762	50.7594	45.173			17	43.1818	39.5639	38.1244	61.3354	55.9623			17	59.2593
18	4.10959	7.05882	6.52866	14.2857	7.11488			18	4.83871	9.79284	9.38124	6.72646				18	7.00483	10.0737	4.37788	6.54912				18	6.75241	10.7066	10.2339	13.6861				18	8.79121	4.10959	8.29832	16.1932	10.8907			18	9.09091	11.3636	11.7996	25.0649	17.4866			18	27.7778
19	28.2051	19.2982	33.6918	28.5714	36.5902			19	33.3333	33.7793	28.5088	28.9855				19	38.565	23.7113	33.2168	33.4975				19	32.4675	30.7018	36.5169	41.0112				19	27.7778	27.8689	41.1585	48.9362	40.7243			19	31.0345	39.4118	40.225	55.4217	50.7663			19	51.0417
20	2	2.5974	3.43558	0	3.92817			20	5.07246	6.26632	5.26316	5.55556				20	7.30897	11.746	9.20716	12.2924				20	15.3509	17.9856	20.283	24.7619				20	32	26.8571	4.71545	38.8669	30.7692			20	33	37.2917	26.4228	51.8229	40.9015			20	59.7403
21	4.7619	8.57143	13.0909	0	14.6707			21	20.9302	18.3333	15.4545	14.2857				21	19.697	15.3846	15.7303	11.1111				21	15.7143	10.5263	16.6667	21.5686				21	10.5263	26.3158	19.7778	23.1003	19.5341			21	4.54545	11.5385	18.7204	31.3609	25.2408			21	25.9259
22	6.95652	8.16327	7.55694	6.06061	9.78593			22	4.34783	7.87781	6.27119	6.04839				22	6.12745	3.15534	4.40613	5.04032				22	8.08081	10.8434	13.4897	16.122				22	21.7391	17.2414	11.0402	19.4826	14.5329			22	23.0769	21.021	16.8434	23.9819	20.326			22	37.3684
23	3.125	2.94118	3.99061	0	6.21387			23	6.06061	2.83401	6.2201	4.86486				23	3.79747	5.55556	2.92683	6.93642				23	2.45902	6.79612	6.61765	12.5683				23	5	10.5263	6.46438	15.0972	9.28433			23	10.3448	8.33333	8.24588	17.4785	14.2051			23	12.1951
24	18.5185	10.5263	13.7931	20	14.3154			24	8.91089	17.1806	11.3402	12.1951				24	11.3772	10.687	10.7527	10.9091				24	9.67742	17.5	16.5605	22.7273				24	6.45161	15	19.0547	21.8579	19.3199			24	19.0476	23.6842	17.7741	22.3602	25.222			24	19.2308
25	12.5	9.09091	11.6592	40	12.1457			25	7.54717	11.976	14.1667	7.89474				25	10.7527	12.8205	11.8644	20.5882				25	17.9487	14.1667	25.6198	37.3494				25	32	14.8148	11.5055	32.491	28.0374			25	0	16.9811	22.7273	36.1111	35.533			25	30
26	7.31707	8.77193	15.9441	0	15.625			26	6.48148	14.1447	15.4545	14.9485				26	12.8079	12.7778	16.1157	16.2162				26	12.1795	11.7647	18.75	20.3046				26	3.7037	8.33333	21.8925	25.1634	19.8238			26	19.5652	23.4043	18.8177	32.1277	26.8644			26	28.2051
27	10.5263	10	30.8642	50	27.0548			27	18.1818	23.9316	28.3582	33.8983				27	48.6111	30.6452	29.7619	35				27	49.1803	46	37.3134	49.5146				27	12.5	50	30.5556	66.113	63.1714			27	62.5	62.7907	58.9091	71.0145	63.7975			27	66.6667
28	18.1818	8.69565	11.6208	0	12.549			28	14	15.2174	16.5138	17.9775				28	25.2101	28.9855	24.4444	28.4091				28	30.6667	38.5965	47.1264	46.4				28	9.09091	46.1538	18.4783	62.9032	48.0114			28	66.6667	33.3333	45.9695	71.7172	63.7037			28	72
29	5.26316	8.69565	6.6879	0	8.79044			29	7.69231	13.0699	9.38628	11.7647				29	7.43494	4.54545	10.4615	9.70149				29	6.38298	13.9373	12.2727	24.4898				29	0	14.5455	10.2155	22.309	18.5854			29	5.55556	19.4872	15.211	33.2237	26.2214			29	27.2727
30	13.7255	7.21649	13.4545	14.2857	18.4816			30	9.65909	14.1869	13.4021	11.8252				30	13.8829	11.1336	9.55519	11.2782				30	8.85246	14.5078	17.6471	23.1383				30	13.4831	9.74026	19.0918	16.0636	13.1113			30	17.2414	10.2639	15.113	22.2504	18.2234			30	21.4674
31	22.3602	24.498	23.9804	38	32.8974			31	14.3422	20.8165	22.3925	18.1952				31	22.1287	17.2127	21.3603	17.4456				31	22.0598	21.7771	21.0274	25.6786				31	33.3333	29.5567	33.9381	45.0278	37.36			31	37.5479	36.9863	33.6646	46.1908	43.3735			31	48.934
32	28.5714	22.7273	35.4545	26.3158	44.6337			32	21.7054	35.3261	33.218	27.9528				32	31.4286	29.4931	27.6515	35.2227				32	33.1633	34.4	48.503	60.5911				32	37.1429	39.2157	40.7059	62.3679	53.6472			32	44.6809	47.7876	50.9378	69.505	64.7059			32	77.8947
33	5.55556	2.43902	6.91964	0	8.26709			33	7	15.4506	5.88235	8.93855				33	12.8205	15.1899	16.5746	17.3333				33	17.6923	24.5	26.2195	27.6042				33	25	18.5185	12.5	32.126	25.7367			33	25.5319	21.519	24.5232	41.115	39.9546			33	47.2222
34	12.9032	14.8148	10.4265	11.7647	7.72798			34	4.70588	9.72222	7.61905	9.09091				34	10.9091	3.65854	7.17703	6.0241				34	6.25	9.94475	9.84848	13.3333				34	13.5135	4	11.5741	17.5197	13.7705			34	10	13.4146	13.4921	12	17.1206			34	9.83607
35	7.59494	2.38095	8.84521	4.54545	11.988			35	4.90798	8.79479	7.44102	8.25397				35	8.76289	10.356	7.40741	10.5856				35	7.76699	12.8788	18.0723	17.5				35	12.1951	18.8235	13.3455	30.0242	23.6104			35	33.3333	24.4361	20.8096	39.254	33.6379			35	42.5532
36	4.34783	15.3846	7.41935	0	13.1417			36	12.8205	13.1944	7.94702	10.8527				36	9.67742	24.3243	5.97826	17.4194				36	8.73016	13.2911	18.1818	16.7598				36	3.7037	9.52381	12.253	16.8901	11.9017			36	7.14286	15.7895	12.2	29.2683	12.3909			36	31.5789
37	11.3208	15.9091	11.583	7.69231	12.976			37	17.3333	13.6364	15.6627	14.2857				37	25.5172	28.3186	14.881	22.9008				37	27.5862	32.5	39.5604	54.2636				37	42.8571	38.0952	14.4385	59.4203	54.2973			37	40	59.5238	50.4723	60.5166	57.0439			37	59.2593
38	11.3475	12.5	15.2925	10.8108	15.664			38	9.12162	11.9728	12.0536	9.42308				38	11.2546	12.2845	11.3565	18.4701				38	16.307	23.062	22.6601	39.9642				38	26.5152	27.6923	18.9323	36.0356	29.1652			38	34.4262	31.068	29.1001	42.2535	38.8786			38	46.3277
39	10	0	11.658	0	14.8211			39	6.89655	16.2921	12.5	10.5263				39	20.5607	20.6186	13.7405	17.6991				39	13.75	19.4245	21.4286	32.6531				39	8.33333	23.5294	16.8317	35.6364	22.9379			39	35.7143	15.7895	25.2046	45.8824	35.0123			39	32.2581
40	4.54545	3.84615	29.6407	57.1429	35.3904			40	22.449	30.1255	24.4444	20.2381				40	24.6835	20.8122	19.6787	24.0385				40	35.9155	24.8908	19.8675	20				40	31.5789	21.7391	37.8378	53.2319	43.8017			40	37.931	28.3019	38.0038	53.9474	49.0868			40	52.7094
C | Analysis of miRNA predictions
Barcode
	1	2	3	4	5	6	7	8	9	10	11	12	13	14	15	16	17	18	19	20	21	22	23	24	25	26	27	28	29	30	31	32	33	34	35	36	37	38	39	40
Concentrations of miRNAs (nM)
Actual	0.5	10	0.5	7.5	1	1	5	20	0.25	0.75	1.5	7.5	10	0.75	0.5	15	1.25	15	0.5	0.75	10	7.5	1	5	2.5	1.75	0.25	1.25	1.5	15	7.5	0.25	1.5	7.5	1.25	7.5	0.5	5	1.5	1
Predicted #1 (10 channels)	0.144392	4.24553	0.227012	8.21206		0.46815	0.517951	1.81772	0.562023	0.68271	0.319545	3.13378	3.49639	0.106362	0.0258242	2.79692	0.427292	11.1563	0.795241	0.3861	2.20681	7.73755	0.388937		0.376938	1.27535	0.338881	0.98013	0.52773	12.095	8.88126	0.135258	1.33466	0.947784	0.30656	2.29406	0.0287418	1.75329	2.2327	0.664121
Predicted #1 (10 channels)	0.0541654	3.26005	-0.0861964	11.3037	0.322388	0.291254	1.367	2.77961	0.300665	0.33904	0.347779	6.75438	4.4235	0.154114	0.0779973	2.8313	0.546698	9.72016	0.59872	0.350216	2.93902	6.35524	0.768188		0.328283	0.678498	0.181345	0.250762	0.452649	17.6175	7.5194	0.021701	1.77929	3.11535	0.209364	2.21552	0.00658887	1.17771	1.39236	0.867279
Predicted #1 (10 channels)	0.213832	5.25104	0.57944	12.0347	2.70882	0.533913	26.0198	5.98716	0.441649	0.358134	0.619911	4.4647	6.25482	0.291035	0.208197	3.83224	0.546897	20.6686	0.479162	0.840429		8.54295	1.64258	0.566397	1.16032	2.14721	0.358501	0.255461	0.586768	73.2361	9.02793	0.223563	1.31631	1.93839	0.524503	8.25268	0.0686223	2.11774	3.76363	0.436369
Predicted #2 (10 channels)	0.263649	7.02431	0.585458	16.2285	1.39963	0.941958	7.36963	2.67741	0.429189	0.381889	0.667325	6.08106	7.96911	0.407783	0.176774	4.72378	1.95792	11.7469	0.95007	0.689671	4.23374	23.8693	1.02919		0.841896	2.3727	1.26023	1.24501	0.603551	36.1317	10.1141	0.0972278	2.30923	7.13304	0.392022	10.0761	0.0537717	2.38003	5.64527	1.13799
Predicted #2 (10 channels)	0.0382001	6.67398	0.37022	10.3619	0.575515	0.520191	1.11776	3.34484	0.337317	0.147337	0.596463	3.15836	3.07231	0.154114	0.015198	1.97017	1.21413	9.25572	0.300775	0.419087	2.26112	5.62609	0.337924	0.268509	0.250968	1.29725	0.224398	1.91512	0.407185	5.4369	6.87233		1.75883	0.121473	0.256086	2.94488	0.0260164	1.21213	2.93447	0.471619
Predicted #2 (10 channels)	0.240143	6.40562	0.270906	20.4103	1.08062	1.14943	2.04476	1.90637	0.243815	0.351975	0.644141	14.3531	10.5998	0.135705	0.161413	32.9722	1.3833	19.7634	0.627526	0.946698	2.54173	11.3116	2.64709	4.47095	0.664755	1.17016	0.230187	1.91004	0.683357	37.7452	11.5008	0.126271	1.97478	11.0637	0.572749	6.39297	0.0494716	2.31958		0.491522
Predicted #3 (10 channels)	0.135832	4.71612	0.422616	17.1176	0.322388	1.19827	0.135509	1.90114	0.133645	0.235249	0.603316	4.32523	4.86161	0.528119	0.161044	4.54613	0.737237	13.9919	0.47222	1.08885	4.78288	5.36222	1.10568	0.149755	0.0497146	0.624925	0.0423096	0.72492	0.362485		11.2697	0.0649724	4.17431	0.546383	0.302233	12.6214	0.034809	1.30444	1.24197	0.817553
Predicted #3 (10 channels)	0.0866415	8.5544	0.473463	13.4819	0.953522	0.800904			0.237151		1.76801	9.35855		0.401009	0.356797			25.8402	1.28181	1.07733	6.35799				0.436007	3.36226	1.47501	0.778498	1.45043		20.5471	0.215177	1.96506	0.660681	0.759051	9.7315	0.0829482	2.57741		1.19771
Predicted #3 (10 channels)	0.0312909	5.03237		13.9401	0.0047093	0.584166	2.15234	0.644529	0.386416	0.118504	0.324841	2.96646	3.92976	0.335157	0.0241125	5.25201	0.434396	8.72539	0.367272	0.464206	3.91426	5.1722	0.39659	4.56107	0.42159	0.180856	0.0343268	0.20945	0.49516	21.1269	6.42468		1.00419	2.81096	0.179912	3.73284	0.0619057	1.69467	2.22247	0.886424
Predicted #4 (10 channels)	0.168362	7.76223	0.0648387	8.526	2.37136	0.76992	1.15655	0.745654		0.547191	0.823674	8.9147	6.01417	0.52668	0.0982725	4.28428	1.82191	8.79122	0.571095	0.542722	11.858	12.204	1.3512		0.220038	0.299003	0.185261	0.660117	1.37685		12.9593	0.117403	2.72357	0.613928	0.155768	9.52542	0.140156	1.6711		0.726716
Predicted #4 (10 channels)	0.0761742		0.0309819	3.8108	1.35893	1.0735	0.810851	1.13494	0.00977897	0.113829	0.467842	5.22514	4.97834	0.528119	0.0541256	2.02017	0.398586	11.2052	0.532929	0.432413		3.73641	0.226523		0.724914	0.591107	0.138064	0.459122	0.78029	19.0848	4.93074		2.24603		0.128988	6.15023	0.0437339	0.626412	1.26522	0.0317274
Predicted #4 (10 channels)	0.0519097	10.7892	0.580591	5.62584		0.799921	1.68291	3.78605		0.606183	0.589387	10.0227	6.46624	0.214677	0.374027	15.6203	0.495678	10.9919	0.870192	0.625831	5.23789	7.26247	1.22746	0.415798	1.0764	2.72668	0.207133	0.857025	1.0317	9.77453	8.48832	0.241113	1.69915	125.949	0.283695	11.6722	0.0732323	1.22833	2.64961	0.993515
Mean	0.125383	6.33772	0.319939	11.7544	1.10979	0.760964	4.0341	2.42959	0.308165	0.352913	0.647686	6.56317	5.64237	0.31524	0.144482	7.34995	0.905822	13.4881	0.653918	0.655297	4.63334	8.83455	1.01103	1.73875	0.545985	1.39383	0.389638	0.853804	0.729847	25.8054	9.87797	0.138076	2.02378	14.0818	0.339244	7.13415	0.0558332	1.6719	2.59419	0.726879
std	0.0816172	2.16129	0.238113	4.83659	0.886093	0.289657	7.5457	1.55382	0.160767	0.194918	0.384878	3.48706	2.18773	0.162409	0.121892	9.2969	0.585844	5.56395	0.277059	0.270945	2.88666	5.61423	0.716896	2.15599	0.348442	1.0299	0.469128	0.584922	0.367043	20.895	4.07426	0.0749998	0.825808	37.2538	0.190796	3.70908	0.0344171	0.589856	1.41878	0.331292
[truncated: 28 more columns]

## Sheet: Sup Fig 5
Sup Fig. 5
A | Homodimers
Barcode:	1	2	3	4	5	6	7	8	9	10	11	12	13	14	15	16	17	18	19	20	21	22	23	24	25	26	27	28	29	30	31	32	33	34	35	36	37	38	39	40
deltaG Homodimers	0	-9.49	-17.11	-10.44	0	-13.8	0	-11.16	-12.35	0	-10.36	-10.24	-11.4	-11.03	0	-19.94	-10.3	-9.89	-14.2	-11.52	-15.9	-13.51	-16.28	-9.28	-9.97	0	-9.82	-9.91	-11.23	-11.42	-10.2	0	-12.9	-9.45	-10.36	-10.88	-19.32	-16.58	-9.63	-10.75
			-16.64			-11.4		-10.36	-10.36			-9.76	-10.36	-10.2		-10.2	-9.89		-9.75		-11.5	-11.44	-9.69				-9.28	-9.69	-11.23	-9.28			-11.54		-9.28	-10	-9.28	-9.76
			-10.36					-9.82	-10.36				-9.89	-9.75					-9.75		-9.92						-9.28		-9.69	-9.28			-9.89		-9.28	-9.76	-9.28	-9.28
			-10.3						-10.36				-9.28						-9.28		-9.21												-9.73			-9.75	-9.28
			-9.89						-9.89										-9.21
			-9.82						-9.21										-9.21
									-9.21										-9.21
B | Heterodimers
Barcode	1	2	3	4	5	6	7	8	9	10	11	12	13	14	15	16	17	18	19	20	21	22	23	24	25	26	27	28	29	30	31	32	33	34	35	36	37	38	39	40
deltaG Heterodimers	-12.23	-12.23	-10.3	-10.3	-10.11	-11.4	-10.3	-9.82	-9.05	-11.4	-9.05	-9.76	-11.42	-10.2	-11.99	-10.2	-10.3	-11.49	-9.88	-12.12	-11.4	-11.16	-16.28	-9.09	-11.16	-9.51	-11.8	-10.3	-9.69	-11.42	-10.2	-11.8	-11.54	-10.91	-17.51	-9.76	-9.82	-10.08	-10.3	-9.38
	-10.3	-10.3	-10.3	-11.4	-10.3	-11.4	-11.4	-9.82	-16.57	-10.3	-9.54	-9.76	-11.4	-11.1	-13.16	-10.2	-10.3	-9.54	-10.3	-9.76	-10.3	-9.87	-16.28	-10.3	-9.28	-10.3	-10.3	-10.88	-9.69	-11.42	-10.2	-9.31	-11.54	-9.31	-9.54	-9.76	-11.27	-9.76	-11.44	-10.3
	-10.11	-11.4	-10.3	-9.82	-11.4	-11.4	-9.82	-13.43	-12.82	-11.2	-13.43	-10.3	-13.5	-10.3	-11.84	-10.3	-10.3	-9.37	-15.87	-10.3	-9.69	-10.97	-16.28	-9.45	-11.37	-9.64	-14.39	-10.88	-12.76	-11.42	-12.96	-11.16	-11.54	-10.3	-13.43	-13.65	-12.83	-10.3	-11.69	-9.82
	-11.4	-9.82	-10.3	-12.82	-9.82	-11.4	-9.73	-9.82	-9.73	-9.82	-10.4	-9.76	-11.4	-10.2	-9.73	-10.2	-10.3	-9.82	-12.26	-9.05	-9.21	-11.94	-16.28	-9.45	-12.83	-13.06	-9.21	-14.77	-10.14	-12.83	-10.2	-10.78	-11.54	-9.82	-9.75	-10.88	-11.23	-9.76	-11.69	-9.28
	-9.82	-9.54	-11.4	-11.2	-9.76	-11.4	-11.34	-9.82	-13.54	-9.21	-11.34	-9.76	-11.4	-11.99	-12.83	-11.88	-11.69	-11.84	-9.82	-9.43	-13.95	-13.54	-16.28	-9.5	-14.3	-9.21	-16.19	-9.69	-9.69	-11.42	-10.2	-11.16	-11.54	-12.35	-10.76	-10.47	-11.23	-10.24	-11.67	-10.23
	-9.05	-9.76	-10.3	-10.4	-11.4	-11.4	-9.76	-9.82	-9.21	-9.76	-10.36	-9.76	-11.4	-11.99	-10.88	-11.88	-11.69	-9.67	-12.26	-9.43	-14.3	-15.81	-16.28	-9.82	-9.43	-9.37	-12.35	-9.54	-9.69	-11.42	-10.2	-11.16	-11.54	-10.94	-11.48	-10.47	-11.3	-10.24	-9.82	-11.4
	-11.4	-11.4	-13.43	-9.76	-11.99	-9.82	-11.4	-9.82	-10.36	-11.4	-10.36	-9.76	-11.4	-10.2	-16.73	-10.2	-10.3	-9.76	-10.78	-9.82	-12.74	-10.36	-16.28	-12.35	-9.76	-9.76	-9.82	-9.76	-12.76	-11.42	-11.67	-14.23	-11.54	-10.91	-12.57	-9.76	-12.38	-11.46	-11.2	-10.88
	-9.05	-11.1	-16.57	-11.4	-11.88	-9.76	-10.2	-13.54	-9.76	-11.71	-9.76	-9.82	-13.43	-11.23	-11.71	-10.2	-10.3	-9.76	-9.76	-11.71	-9.76	-10.58	-16.28	-9.76	-11.4	-11.4	-9.76	-11.4	-12.76	-12.57	-13.12	-12.38	-11.54	-12.38	-10.81	-15.54	-9.31	-11.27	-9.76	-14.43
	-9.76	-11.99	-10.3	-10.2	-11.69	-11.4	-9.73	-9.82	-18	-16.73	-16.6	-9.76	-18	-10.2	-11.4	-14.53	-12.57	-11.4	-14.17	-16.95	-11.5	-11.4	-16.28	-11.4	-12.5	-10.2	-12.35	-10.2	-14.23	-12.89	-10.2	-10.89	-11.54	-11.4	-10.36	-13.95	-9.76	-9.76	-11.44	-10.2
	-11.42	-10.2	-13.43	-11.84	-9.43	-11.99	-10.2	-10.36	-10.2	-10.2	-11.03	-9.76	-11.4	-11.71	-13.12	-10.2	-10.32	-10.2	-10.2	-9.63	-11.23	-10.2	-16.28	-10.2	-9.99	-10.2	-10.2	-9.69	-9.69	-11.42	-10.2	-9.76	-11.54	-13.11	-11.36	-10.81	-14.3	-10.2	-10.2	-10.3
	-10.2	-10.3	-10.3	-10.2	-16.28	-11.88	-10.3	-9.82	-10.88	-10.32	-10.2	-9.76	-16.6	-11.03	-10.2	-10.2	-10.3	-11.52	-9.82	-16.45	-9.28	-9.61	-16.28	-11.56	-11.23	-10.3	-9.82	-10.2	-9.69	-11.42	-10.2	-11.4	-11.54	-10.88	-13.43	-14.72	-11.01	-9.76	-10.2	-12.26
	-10.2	-9.76	-13.5	-10.3	-9.45	-11.69	-9.37	-13.43	-14.53	-9.67	-10.3	-11.4	-11.4	-11.71	-10.3	-11.33	-10.3	-10.33	-14.14	-11.4	-14.57	-13.48	-16.28	-10.2	-11.23	-10.78	-10.2	-10.3	-10.14	-11.42	-11.33	-10.2	-11.54	-10.2	-12.57	-9.76	-13.12	-9.76	-10.3	-9.41
	-10.3	-9.87	-10.3	-9.54	-9.69	-9.43	-12.26	-11.23	-12.57	-10.78	-9.76	-11.71	-11.4	-11.4	-11.52	-11.4	-13.79	-13.44	-11.58	-10.2	-11.23	-10.3	-16.28	-10.3	-11.16	-10.36	-10.3	-9.69	-11.4	-11.42	-18	-11.84	-12.12	-11.03	-9.82	-11.4	-13.18	-12.78	-9.25	-9.28
	-9.88	-16.28	-13.16	-15.87	-11.42	-16.28	-9.21	-12.83	-11.84	-16.95	-9.63	-11.71	-11.4	-13.12	-9.82	-12.57	-16.19	-11.13	-11.13	-9.43	-9.21	-9.54	-16.28	-10.88	-9.43	-9.21	-15.35	-9.28	-12.83	-11.42	-10.2	-10.2	-11.54	-9.31	-13.12	-11.03	-19.25	-10.2	-9.83	-16.28
	-12.12	-9.51	-10.3	-9.05	-10.2	-9.45	-16.28	-10.2	-12.26	-12.74	-10.36	-11.33	-11.4	-12.57	-9.43	-10.2	-10.3	-10.03	-9.76	-10.2	-9.28	-9.76	-16.28	-9.41	-17.24	-16.28	-9.99	-9.28	-10.88	-11.42	-10.2	-10.3	-11.54	-9.21	-10.3	-14.43	-9.69	-9.99	-16.28	-9.38
	-11.4	-9.69	-10.3	-9.69	-11.54	-9.69	-9.5	-10.3	-11.71	-15.81	-16.28	-10.3	-13.79	-16.19	-9.28	-10.3	-10.3	-9.54	-9.21	-10.49	-9.92	-9.92	-16.28	-13.95	-9.28	-10.95	-15.42	-9.28	-11.23	-15.19	-10.2	-18.87	-12.96	-11.96	-10.79	-14.4	-10.88	-10.2	-9.63	-12.5
	-11.16	-11.42	-11.49	-16.28	-10.47	-11.42	-11.37	-9.82	-14.3	-16.28	-9.54	-9.76	-11.4	-10.2	-9.61	-10.33	-13.44	-16.28	-9.76	-10.03	-16.28	-16.28	-16.28	-16.28	-16.28	-11.16	-9.82	-16.28	-11.23	-11.42	-10.3	-9.76	-11.54	-13.95	-12.5	-10.3	-11.23	-10.3	-13.98	-9.28
	-16.28	-10.2	-10.3	-9.28	-10.24	-10.2	-9.64	-9.82	-13.54	-9.43	-9.69	-9.76	-14.17	-10.2	-16.28	-14.14	-11.58	-9.69	-16.28	-9.76	-13.95	-9.28	-16.28	-12.35	-12.35	-9.21	-16.28	-9.28	-9.69	-11.42	-10.2	-14.23	-11.54	-16.28	-12.89	-9.76	-11.23	-9.76	-9.69	-15.77
	-9.09	-9.31	-10.3	-14.39	-11.69	-11.54	-9.21	-9.82	-16.28	-9.37	-11.42	-16.45	-11.4	-10.2	-11.56	-10.2	-10.49	-9.69	-10.88	-9.28	-17.24	-9.82	-16.28	-10.95	-11.16	-12.76	-15.42	-11.33	-15.83	-11.42	-10.78	-16.28	-11.54	-12.35	-12.28	-12.83	-11.23	-12.83	-11.42	-11.16
	-11.8	-11.54	-10.3	-10.88	-9.92	-10.47	-12.76	-13.95	-12.35	-9.82	-10.2	-9.76	-11.5	-11.23	-9.99	-14.57	-11.23	-11.42	-11.16	-16.28	-9.21	-9.28	-16.28	-15.42	-9.28	-11.48	-9.28	-10.88	-9.69	-11.42	-12.89	-9.21	-11.54	-12.35	-13.41	-13.32	-16.28	-12.12	-10.2	-11.42
	-9.69	-9.31	-10.97	-10.14	-9.82	-10.24	-11.42	-11.94	-14.3	-9.69	-10.89	-10.58	-11.4	-10.2	-9.82	-13.48	-10.3	-10.2	-10.78	-9.41	-15.42	-9.69	-16.28	-9.28	-14.17	-10.2	-9.21	-11.42	-20.92	-11.93	-10.2	-9.28	-11.74	-10.88	-16.28	-12.35	-12.35	-11.5	-9.31	-10.2
	-11.42	-9.54	-16.28	-12.83	-9.43	-11.69	-11.67	-16.28	-9.21	-9.69	-11.54	-16.28	-16.28	-16.28	-9.69	-16.28	-16.28	-11.54	-15.35	-9.43	-9.28	-11.42	-16.28	-12.35	-11.42	-11.16	-11.33	-10.65	-9.69	-11.42	-12.89	-11.16	-11.54	-12.35	-11.77	-9.76	-9.28	-11.16	-11.81	-14.46
	-10.2	-9.76	-10.3	-10.2	-10.2	-9.82	-11.16	-9.82	-12.35	-11.42	-10.91	-9.76	-11.4	-10.2	-10.88	-10.2	-10.3	-9.31	-15.83	-10.36	-20.92	-12.89	-16.28	-11.42	-11.16	-11.54	-9.69	-10.88	-16.28	-16.28	-16.28	-9.82	-16.28	-11.42	-11.23	-16.28	-10.36	-16.28	-9.31	-11.54
	-11.8	-11.27	-11.16	-10.78	-10.2	-10.3	-11.54	-12.83	-14.77	-10.2	-10.36	-9.76	-11.4	-12.5	-11.42	-11.23	-11.23	-10.79	-11.42	-9.99	-11.93	-11.54	-16.28	-10.2	-9.28	-9.21	-14.3	-11.54	-12.35	-11.42	-10.2	-10.88	-11.54	-10.2	-9.21	-13.95	-12.35	-10.37	-10.89	-9.31
	-11.54	-9.76	-10.3	-11.54	-10.3	-10.3	-10.76	-13.06	-14.23	-12.38	-14.72	-9.76	-11.4	-10.2	-10.2	-10.2	-10.3	-9.76	-10.78	-9.28	-10.2	-13.41	-16.28	-9.21	-11.54	-11.81	-14.46	-10.88	-14.17	-11.42	-11.16	-9.69	-11.54	-9.31	-12.89	-9.76	-9.69	-9.76	-14.33	-9.41
	-10.91	-9.38	-10.3	-9.75	-11.03	-9.6	-9.76	-16.19	-12.89	-11.54	-9.31	-9.76	-12.35	-10.2	-11.84	-10.2	-10.3	-9.69	-18.87	-9.69	-14.23	-9.76	-16.28	-11.54	-12.35	-10.36	-9.82	-10.01	-12.76	-11.48	-10.2	-12.83	-11.54	-11.54	-10.01	-11.81	-13.21	-9.99	-9.76	-12.83
	-17.51	-9.82	-10.3	-10.88	-9.43	-9.43	-11.46	-10.88	-10.2	-10.94	-9.76	-9.76	-11.4	-10.2	-11.54	-10.2	-10.3	-9.76	-11.54	-11.42	-11.74	-11.23	-16.28	-11.77	-11.23	-9.99	-11.54	-16.37	-9.69	-14.3	-14.46	-11.4	-11.54	-11.77	-11.23	-9.76	-12.83	-12.35	-9.82	-18.82
	-9.76	-10.3	-12.76	-11.23	-9.64	-9.43	-11.67	-12.76	-14.23	-10.81	-11.2	-10.14	-11.4	-12.83	-10.88	-11.23	-11.23	-10.3	-9.21	-12.89	-13.95	-11.16	-16.28	-13.95	-9.76	-9.63	-12.35	-9.69	-10.88	-11.42	-10.65	-11.54	-11.54	-15.54	-12.89	-16.37	-13.25	-9.76	-11.44	-9.76
	-9.82	-9.38	-11.42	-9.76	-9.64	-9.64	-9.82	-12.57	-11.54	-10.81	-10.36	-11.42	-11.42	-11.42	-9.82	-15.19	-11.42	-10.18	-12.5	-9.76	-12.28	-9.92	-16.28	-12.35	-9.28	-9.82	-12.89	-9.76	-12.83	-12.83	-12.76	-9.31	-11.54	-11.1	-10.2	-9.76	-11.23	-9.99	-11.44	-9.82
	-10.08	-10.2	-12.96	-11.44	-9.62	-9.89	-9.43	-13.12	-12.35	-12.38	-9.82	-11.33	-18	-10.2	-14.43	-10.2	-10.3	-9.69	-12.83	-11.54	-12.35	-10.36	-16.28	-10.37	-9.76	-9.02	-9.76	-15.77	-12.76	-12.99	-12.99	-11.34	-11.54	-11.96	-11.34	-12.82	-11.54	-11.42	-9.6	-9.21
	-9.82	-9.76	-11.16	-9.82	-9.76	-10.2	-9.21	-11.16	-12.57	-10.2	-10.36	-9.76	-11.4	-10.2	-13.12	-10.2	-10.3	-9.89	-10.88	-11.96	-11.23	-9.82	-16.28	-9.38	-12.5	-9.82	-12.35	-9.82	-9.69	-12.83	-11.4	-10.88	-16.5	-9.31	-16.5	-11.33	-11.1	-10.2	-11.4	-9.76
	-9.92	-9.92	-11.54	-9.6	-11.44	-10.2	-9.69	-11.54	-13.95	-9.82	-11.4	-11.54	-12.12	-11.54	-9.99	-12.96	-11.54	-9.69	-12.83	-12.89	-11.5	-10.36	-16.28	-10.1	-10.1	-10.14	-12.35	-9.82	-11.54	-11.54	-16.5	-11.23	-11.54	-9.31	-11.77	-10.88	-12.57	-11.42	-9.69	-10.2
	-9.82	-9.83	-10.3	-10.4		-10.3	-9.5	-9.82	-11.3	-9.82	-10.2	-12.38	-11.4	-13.11	-14.43	-10.2	-11.03	-9.69	-9.25	-13.32	-9.83	-11.55	-16.28	-9.38	-9.21	-9.99	-13.98	-9.91	-12.35	-11.42	-10.2	-11.42	-11.54	-10.83	-9.76	-11.54	-15.9	-11.54	-9.16	-9.38
	-11.4	-9.51	-13.43	-9.69		-11.03	-9.02	-11.48	-9.76	-10.2	-9.26	-11.36	-13.43	-12.57	-9.76	-13.12	-10.3	-10.2	-12.26	-11.23	-9.28	-10.01	-16.28	-9.69	-11.16	-9.47	-9.28	-9.69	-11.23	-12.89	-10.2	-9.31	-16.5	-9.82	-12.57	-15.54	-14.3	-11.96	-11.56	-9.21
	-9.82	-9.69	-13.65	-10.28		-9.43	-10.47	-15.54	-9.28	-11.4	-9.43	-9.76	-11.4	-11.03	-10.3	-14.4	-10.3	-10.3	-9.82	-12.12	-9.92	-10.36	-16.28	-9.28	-12.5	-9.69	-10.02	-9.28	-9.76	-12.82	-11.33	-14.46	-11.54	-9.5	-10.97	-9.76	-14.33	-10.97	-9.98	-9.69
	-9.82	-9.64	-12.83	-9.28		-9.64	-10.61	-11.23	-13.5	-9.82	-11.4	-9.76	-14.3	-11.01	-9.5	-13.18	-19.25	-11.13	-9.82	-9.41	-9.92	-9.69	-16.28	-9.99	-11.16	-10.95	-9.82	-9.28	-13.21	-12.83	-13.25	-11.42	-11.54	-9.6	-9.41	-15.9	-18.82	-9.76	-11.54	-9.43
	-9.82	-9.69	-10.3	-9.69		-9.64	-11.16	-11.27	-10.4	-10.3	-9.82	-9.76	-12.78	-10.2	-10.88	-10.2	-10.3	-16.28	-10.47	-9.51	-9.28	-9.28	-16.28	-9.02	-9.21	-9.21	-9.28	-13.28	-9.99	-11.42	-10.2	-10.3	-11.54	-9.76	-9.82	-9.76	-9.67	-14.3	-9.98	-9.21
	-9.92	-9.87	-10.3	-9.21		-9.62	-9.02	-9.82	-9.21	-9.19	-9.43	-9.76	-11.44	-10.2	-9.5	-10.2	-10.3	-9.69	-9.21	-9.82	-12.83	-11.1	-16.28	-9.69	-9.28	-9.21	-9.21	-10.11	-9.69	-11.42	-10.2	-9.21	-11.81	-9.76	-12.96	-10.89	-11.88	-9.76	-13.25	-9.69
	-9.92	-9.38	-10.3	-9.28		-9.76	-9.21	-9.82	-12.35	-11.16	-9.43	-10.23	-11.4	-10.88	-11.4	-10.2	-10.3	-9.91	-9.75	-9.76	-12.35	-9.8	-16.28	-9.21	-11.99	-11.42	-12.35	-9.69	-11.16	-11.42	-10.2	-10.78	-11.54	-11.99	-9.75	-12.83	-9.28	-9.76	-9.63	-10.88
	-14.94		-9.82	-9.69		-11.44	-9.21	-10.36	-10.36	-10.81	-9.76	-9.38	-11.4	-9.82	-9.76	-9.82	-9.83	-10.05	-9.19	-9.28	-10.81	-9.8	-14.94	-9.69	-10.2	-10.78	-12.28	-10.88	-10.6	-9.92	-9.82	-9.82	-9.82	-9.31	-9.5	-10.3	-11.23	-9.76	-9.69	-9.28
	-10.02		-9.82	-11.42		-9.82	-10.2	-12.35	-10.52	-11.55	-9.05	-9.82	-11.4	-10.2	-9.28	-9.92	-10.3	-9.89	-9.76	-11.16	-11.4	-9.28	-9.69	-9.9	-10.3	-9.21	-9.43	-10.2	-9.69	-10.3	-10.3	-13.85	-11.49	-10.3	-10.81	-9.76	-10.04	-9.38	-9.31	-11.39
	-9.92		-9.82	-9.75		-9.89	-10.78	-9.82	-9.69	-9.82	-9.05	-9.76	-11.4	-10.2	-11.03	-10.2	-10.28	-9.19	-11.4	-9.43	-10.2	-9.28	-10.3	-9.28	-11.16	-9.76	-11.4	-9.28	-9.21	-11.42	-9.75	-9.82	-9.62	-9.76	-12.28	-9.76	-9.69	-9.92	-9.76	-9.28
	-9.82		-9.82	-9.21			-9.5	-9.76	-9.5	-9.21	-10.3	-9.76	-10.52	-9.69	-9.28	-10.2	-10.3	-9.69	-9.99	-11.38	-11.23	-11.23	-9.69	-9.21	-9.28	-9.76	-9.69	-10.01	-12.35	-9.64	-9.64	-9.76	-9.62	-11.27	-9.43	-9.76	-9.05	-9.76		-9.76
	-11.42		-10.3	-9.62			-9.5	-11.4	-10.2	-9.43	-9.82	-11.03	-9.82	-10.2	-9.47	-10.2	-10.3	-9.67	-10.2	-9.69	-10.3	-11.16	-11.03	-10.88	-11.16	-9.63	-9.73	-9.54	-12.76	-9.64	-9.64	-9.69	-9.62	-9.21	-9.43	-9.5	-9.69	-9.82		-12.83
	-9.82		-9.82	-9.75			-9.76	-10.2	-10.3	-9.21	-9.25	-9.76	-11.4	-10.2	-9.69	-9.82	-9.02	-9.89	-10.3	-9.28	-9.21	-12.89	-11.03	-11.33	-11.03	-9.69	-9.82	-9.76	-9.21	-11.42	-10.2	-9.82	-9.82	-10.01	-11.36	-9.98	-11.4	-9.5		-9.76
	-10.83		-10.36	-9.76			-9.6	-10.88	-10.18	-9.82	-11.03	-10.2	-9.76	-9.69	-9.28	-10.2	-9.82	-9.54	-11.13	-9.82	-9.8	-9.28	-10.61	-9.67	-10.95	-9.21	-9.98	-9.67	-9.76	-12.82	-11.77	-12.28	-9.89	-11.84	-11.4	-9.76	-10.2	-9.76		-9.69
	-9.82		-13.5	-9.28			-9.69	-9.82	-9.75	-9.82	-9.43	-9.76	-10.2	-10.2	-9.28	-9.82	-10.3	-9.69	-9.21	-10.3	-9.69	-9.28	-9.82	-9.76	-11.23	-9.21	-12.28	-9.28	-10.14	-9.82	-9.28	-12.28	-9.82	-11.27	-12.5	-9.76	-9.73	-9.05		-9.02
	-9.67		-9.82	-9.28			-9.79	-9.82	-9.28	-9.82	-9.82	-9.69	-9.28	-9.69	-11.03	-10.2	-10.3	-9.89	-11.13	-13.3	-9.02	-9.92	-9.82	-9.85	-9.28	-9.21	-9.82	-9.69	-11.58	-9.82	-9.43	-9.69	-9.76	-9.43	-9.43	-9.76	-12.57	-9.76		-9.28
	-9.76		-10.36	-9.28			-9.21	-9.21	-12.35	-9.6	-9.63	-9.76	-10.2	-10.2	-9.28	-10.2	-9.26	-9.69	-9.99	-9.28	-11.16	-9.24	-9.82	-9.28	-10.2		-12.28	-9.28	-9.69	-9.76	-10.2	-9.21	-11.54	-9.21	-10.2	-9.76	-11.23	-11.42		-9.21
	-9.69		-9.82	-9.21			-9.5	-9.76	-10.36	-9.43	-9.31	-11.38	-11.4	-10.2	-9.73	-10.2	-9.76	-9.69	-11.16	-9.82	-12.28	-10.36	-11.4	-9.28	-9.28		-9.28	-9.08	-10.2	-11.4	-11.4	-10.78	-11.32	-11.34	-9.76	-9.76	-9.67	-9.76		-9.28
	-9.19		-11.4	-9.31			-9.21	-12.83	-9.82	-9.76		-10.01	-9.89	-11.03	-9.69	-9.28	-11.4	-9.66	-12.28	-9.28	-12.83	-9.28	-12.98	-9.21	-9.28		-9.82	-9.69	-10.3	-10.88	-10.2	-9.28	-9.28	-9.76	-9.19	-10.88	-9.28	-9.76		-9.43
	-9.24		-10.2	-9.21			-9.21	-9.82	-11.16	-9.69		-12.98	-11.4	-10.2	-10.88	-10.2	-13.12	-9.67	-12.76	-11.23	-11.42	-9.76	-11.4	-9.21	-9.28		-9.21	-9.28	-9.69	-10.88	-9.82	-9.28	-11.54	-9.5	-12.28	-10.47	-10.02	-9.82		-10.78
	-11.33		-10.3	-9.28			-9.21	-9.82	-12.28	-9.76		-9.76	-11.4	-11.03	-9.82	-10.2	-9.47	-9.82	-9.75	-11.16	-9.83	-9.28	-11.03	-9.21	-9.43		-9.21	-9.28	-12.76	-11.42	-10.2	-11.42	-11.49	-9.76	-10.01	-10.2	-9.69	-9.98		-9.21
	-9.82		-10.2	-9.28			-9.21	-12.5	-12.76	-9.82		-9.76	-10.36	-10.2	-9.28	-10.2	-10.2	-9.69	-10.2	-10.24	-12.28	-10.2	-11.03	-9.28	-9.82		-10.11	-9.31	-9.28	-11.23	-10.2	-11.16	-9.89	-9.69	-11.23	-9.76	-9.28	-10.88		-9.41
	-9.82		-10.3	-9.21				-9.82	-12.82	-9.69		-10.2	-11.4	-13.12	-9.43	-9.82	-10.3	-9.52	-12.28	-9.76	-11.54	-9.28	-10.2	-9.02	-9.79		-9.28	-9.31	-12.83	-9.91	-10.05	-9.65	-9.75	-9.31	-12.89	-9.69	-11.26	-9.76		-9.67
	-9.38		-10.3	-9.28				-12.35	-9.28	-9.6		-9.76	-9.38	-9.69	-10.47	-11.23	-10.3		-9.75	-10.01	-11.23	-9.69	-10.3	-9.21	-12.35		-11.42	-9.28	-9.28	-9.75	-10.2	-9.21	-10.24	-9.69	-10.14	-11.81	-9.67	-9.99		-9.21
	-9.8		-9.82	-9.21				-9.82	-13.85	-9.69		-9.76	-9.28	-9.99	-9.73	-11.1	-10.3		-12.28	-9.76	-9.76	-10.2	-16.28	-10.37	-9.21		-11.67	-9.28	-9.69	-11.23	-11.16	-9.82	-11.54	-10.2	-10.88	-9.76	-11.23	-9.92		-9.21
	-9.82		-9.82	-9.21				-12.35	-9.89	-9.21		-11.36	-10.14	-9.69	-9.76	-10.2	-10.3		-11.81	-10.02	-9.69	-9.82	-11.13	-9.76	-10.2		-9.28	-9.28	-9.69	-11.42	-9.83	-9.76	-11.54	-9.43	-9.21	-9.76	-9.67	-11.42		-9.43
	-9.69		-9.92	-9.21				-11.42	-9.5	-9.21		-9.76	-11.4	-10.2	-9.82	-10.2	-10.3		-9.28	-9.76	-9.99	-9.76	-13.3	-9.28	-9.76		-11.32		-11.23	-11.23	-11.16	-9.28	-9.28	-11.03	-9.82	-9.28	-12.83	-9.76		-10.51
	-9.31		-10.36	-9.19				-11.77	-12.28	-9.21		-9.69	-9.91	-9.69	-9.82	-9.82	-10.3		-10.88	-9.42	-9.16	-10.3	-9.69	-9.28	-9.99		-9.21		-9.21	-11.42	-11.4	-9.76	-11.32	-9.21	-9.54	-14.92	-12.35	-9.28		-9.1
			-10.3	-9.21				-9.82	-9.76	-9.65		-9.76	-10.14	-11.03	-10.2	-9.28	-9.47		-9.19	-9.25	-9.21	-9.82	-9.8	-9.82	-9.69		-9.82		-9.28	-9.9	-9.28	-11.39	-9.28	-9.31	-9.69	-11.33	-10.2	-9.76		-9.31
			-10.1	-9.21				-9.82	-10.04	-9.31		-9.76	-11.4	-9.69	-9.28	-10.2	-9.98		-9.82	-11.36	-9.82	-9.82	-9.69	-9.21	-9.43		-9.28		-9.69	-9.28	-10.2	-9.38	-9.69	-9.69	-12.89	-9.28	-9.28	-9.82		-9.43
			-10.1	-9.21				-10.81	-9.5	-9.31		-9.76	-11.4	-11.99	-9.28	-11.42	-9.28		-9.21	-9.43	-9.21	-9.92	-11.03	-9.28	-9.28		-11.23		-11.42	-11.42	-11.67	-9.82	-11.42	-10.88	-9.28	-9.76	-9.73	-9.28		-9.31
			-9.82					-9.98	-9.21	-9.31		-9.38	-9.76	-9.99	-9.28	-10.2	-10.3		-9.21	-9.76	-9.92		-9.69	-9.28	-9.5		-9.82		-10.2	-11.42	-10.2	-9.21	-11.54	-9.28	-9.82	-9.28	-9.5	-9.76		-9.19
			-9.82					-11.23	-12.99	-9.67		-9.76	-11.54	-9.69	-9.43	-9.82	-11.23		-9.98	-10.02	-11.17		-9.82	-9.28	-9.21		-9.98		-9.28	-10.88	-10.2	-9.21	-9.65	-9.21	-11.54	-9.76	-11.23	-11.23		-9.31
			-9.82					-9.82	-9.28	-9.21		-10.02	-9.76	-9.69	-9.43	-11.54	-10.2		-9.64	-9.28	-9.6		-13.28		-9.21		-9.21		-9.69	-11.42	-12.89	-9.43	-11.54	-9.28	-11.34	-9.69	-9.76	-9.76		-9.28
			-10.6					-10.3	-11.23	-9.21		-9.76	-11.4	-11.58	-9.76	-9.31	-11.49		-9.47	-10.2	-9.28		-9.69				-9.82		-11.84	-12.89	-11.16	-11.16	-11.32	-9.69	-9.28	-11.42	-9.76	-9.76		-9.21
			-10.3					-9.82	-11.4	-9.6		-11.36	-9.76	-10.88	-9.5	-10.2	-10.3		-9.21	-9.43	-9.69		-11.42				-9.82		-9.69	-11.42	-11.54	-9.21	-9.73	-9.28	-11.23	-10.2	-13.25	-9.82		-9.21
			-10.3					-9.82	-9.28	-9.31		-9.76	-11.4	-10.2	-9.28	-10.2	-9.76		-9.69	-9.43	-10.2		-11.4				-9.21		-9.69	-11.42	-9.43	-9.43	-9.82	-9.28	-10.88	-9.76	-12.83	-9.76
			-10.3					-11.23	-9.89	-9.21		-9.76	-11.42	-9.69	-9.28	-12.57	-9.76		-9.21	-9.82	-9.76		-9.69				-9.21		-12.83	-11.27	-9.28	-9.31	-11.54	-9.31	-9.28	-11.32	-10.3	-10.88
			-11.49					-9.82	-9.89	-9.31		-9.69	-11.4	-11.32	-9.99	-9.82	-11.23		-9.99	-9.75	-9.21		-11.54				-9.82		-9.76	-12.89	-10.2	-12.28	-10.3	-9.5	-10.55	-9.76	-9.88	-9.76
			-9.82					-9.82	-9.21	-9.21		-9.76	-10.36	-11.99	-9.5	-9.38	-9.98		-12.28	-9.28	-9.28		-11.27				-12.28		-9.69	-11.42	-10.2	-11.95	-9.75	-9.21	-9.28	-9.28	-9.28	-9.76
			-12.96					-9.82	-11.17	-9.19		-9.69	-9.82	-12.5	-9.28	-9.87	-9.89		-12.28	-9.76	-9.28		-10.14				-9.21		-10.3	-12.35	-9.76	-9.21	-9.65	-9.21	-9.21	-9.76	-9.67	-9.76
			-10.3					-9.82	-9.28			-9.76	-11.4	-10.88	-9.28	-9.89	-9.89		-9.28	-9.28	-11.23		-14.92				-9.82		-9.28	-11.23	-9.28	-9.21	-11.4	-9.21	-10.55	-9.76	-9.38	-9.82
			-11.88					-9.42	-9.69			-9.41	-9.76	-10.2		-9.42	-10.3		-9.75	-9.69	-11.27		-11.26				-9.43		-11.23	-10.88	-10.2	-10.78	-11.03	-9.28	-11.94	-9.98	-9.99	-9.76
			-9.92					-9.21	-9.21			-9.76	-9.69	-9.76		-9.89	-10.3		-12.28	-9.28	-9.28		-11.42				-9.28		-12.35	-9.82	-9.28	-9.21	-10.2		-9.31	-9.76	-9.5	-9.28
			-9.82					-9.42	-12.28			-9.76	-9.89	-9.69		-9.76	-9.28		-9.75	-9.05	-11.95		-11.56				-9.82		-9.21	-9.82	-9.43	-9.82	-10.3		-9.43	-9.82	-11.27	-11.4
			-9.82					-9.92	-12.35			-9.42	-10.3	-10.2		-9.89	-9.89		-12.28		-9.28		-9.69				-9.28		-9.69	-10.88	-9.43	-10.78	-9.75		-9.76	-9.21	-10.3	-9.69
			-9.89					-9.82	-11.42			-9.76	-9.54	-9.69		-10.2	-9.69		-9.76		-9.28		-11.33				-12.28		-9.69	-11.42	-10.2	-9.21	-9.43		-10.88	-9.21	-9.67	-9.28
			-10.3					-12.35	-9.21			-9.43	-9.28	-9.69		-9.89	-9.47		-9.99		-9.28		-9.82				-9.28		-11.23	-11.23	-9.21	-9.21	-9.28		-10.2	-9.82	-9.28	-9.76
			-12.99					-9.82	-11.16			-9.41	-9.69	-9.82		-9.89	-9.76		-9.21		-9.28		-9.31				-9.28		-9.28	-10.2	-9.76	-9.21	-11.03		-9.43	-9.28	-9.28	-9.76
			-9.82					-9.69	-9.75				-9.28	-9.28		-9.64	-9.76		-9.21		-9.92						-9.82		-9.69	-11.23	-10.65	-9.21	-9.82		-9.82	-9.31	-9.69	-9.99
			-10.3					-11.23	-11.94				-9.82	-9.82		-10.2	-9.69		-9.75		-9.02		-9.69				-9.21		-9.69	-10.3	-9.69	-9.28	-9.57		-9.28	-9.41	-9.28	-9.92
			-9.76					-10.88	-9.28				-9.28	-9.28		-10.2	-9.76		-9.21		-9.21		-9.82				-9.21		-9.66	-9.28	-9.43	-11.16	-9.28		-12.28	-9.28	-9.28	-9.76
			-10.36					-10.2	-9.28				-9.69	-9.69		-9.82	-9.28		-9.69		-9.82		-9.69				-9.28		-12.28	-11.27	-9.82	-9.21	-9.28		-9.82	-10.2	-9.28	-10.02
			-9.82					-9.43	-9.28				-11.23	-10.02		-9.82	-9.69		-9.21		-9.21		-9.69				-9.28		-11.23	-10.61	-9.28	-10.2	-11.01		-9.28	-9.76	-11.23	-9.28
			-9.82					-10.55	-10.36				-10.65	-9.69		-9.08	-10.3		-9.75		-9.21		-11.03				-11.23		-9.69	-9.28	-9.75	-9.21	-9.82		-9.82	-9.76	-11.42	-9.76
			-9.89					-9.82	-10.36				-11.4	-10.2		-9.69	-9.28		-9.21		-9.21		-9.76				-11.66		-9.21	-11.23	-10.2	-9.31	-10.47		-9.82	-9.28	-9.28	-9.69
			-9.89					-9.88	-10.36				-10.88	-10.2		-11.23	-10.3		-11.16		-9.21		-9.69				-9.82		-9.69	-11.23	-9.28	-10.51	-9.28		-10.37	-9.76	-9.28	-9.92
			-9.89					-9.76	-9.75				-9.28	-10.3		-9.82	-9.28		-9.76		-10.14		-10.2				-9.21		-9.28	-11.42	-10.2	-9.21	-9.76		-9.28	-9.75	-9.28	-9.28
			-9.82					-10.36	-9.26				-9.38	-9.69		-9.31	-9.28		-9.75		-9.21		-9.82				-9.28		-9.28	-9.28	-10.2	-9.21	-10.28		-9.31	-9.28	-10.88	-9.76
			-9.82					-9.63	-9.21				-11.4	-9.98		-10.2	-10.3		-9.76		-9.21		-9.69				-9.28		-11.23	-10.88	-9.02	-9.21	-9.28		-9.66	-9.79	-9.28	-9.76
			-10.36					-9.76	-9.21				-9.89	-9.43		-9.82	-9.76		-9.21		-9.21		-9.69				-9.28		-9.28	-11.77	-9.43	-9.21	-9.6		-11.77	-9.76	-9.5	-9.28
			-9.82					-9.28	-9.73				-10.36	-9.69		-9.76	-9.89		-9.69		-9.21		-9.69				-9.76		-9.28	-9.76	-11.66	-9.21	-9.89		-9.21	-9.21	-9.67	-9.5
			-9.85					-9.82	-11.23				-9.76	-9.28		-11.27	-9.26		-9.21		-9.28		-10.02				-9.21		-9.69	-11.42	-9.28	-9.82	-10.2		-9.82	-9.28	-9.82	-9.76
			-9.82					-9.69	-9.92				-9.28	-10.2		-9.76	-9.76		-9.21		-9.76		-9.69				-9.82		-9.66	-9.92	-11.42	-9.28	-9.73		-9.82	-9.28	-9.82	-9.05
			-9.63					-9.28	-9.21				-9.82	-9.28		-9.89	-10.2		-9.28		-9.21		-9.82				-9.82		-9.28	-9.43	-10.78	-9.31	-9.8		-9.28	-9.76	-9.28	-9.92
			-9.82					-9.28	-9.28				-9.76	-10.2		-9.75	-9.83		-9.21		-9.21		-9.69				-9.21		-11.23	-9.82	-11.01	-9.21	-9.28		-9.28	-9.76	-9.28	-9.5
			-10.3					-9.82	-10.36				-9.52	-9.69		-9.42	-9.02		-9.21		-9.21		-9.69				-9.28		-9.69	-9.92	-9.28	-9.21	-10.2		-10.88	-10.47	-9.69	-9.38
			-9.82					-9.82	-9.21				-9.82	-9.43		-9.82	-9.73		-9.75		-9.21		-10.61				-9.73		-9.28	-9.42	-9.21	-9.21	-9.8		-9.76	-9.69	-9.28	-9.76
			-10.2					-9.92	-9.28				-9.28	-11.23		-9.69	-10.3		-9.21		-9.21		-10.2				-9.21		-9.82	-9.69	-9.76	-9.21	-9.76		-9.21	-9.28	-10.2	-9.76
			-9.82					-9.21	-9.05				-9.42	-10.2		-9.83	-9.82		-9.21		-9.92		-11.03				-9.82		-9.21	-10.2	-9.28	-9.21	-9.28		-10.36	-9.28	-10.3	-9.76
			-10.3					-10.36	-10.36				-10.2	-9.69		-9.82	-9.69		-9.69		-9.21		-11.03				-9.28		-9.82	-9.02	-9.28	-9.21	-9.89		-9.21	-9.28	-9.05	-9.28
			-9.69					-9.76	-9.82				-9.89	-9.43		-9.75	-9.5		-9.21		-9.21		-9.82				-9.28		-11.23	-10.14	-10.05	-9.21	-9.82		-9.21	-9.76	-9.28	-9.92
			-10.55					-9.82	-9.92				-9.82	-11.03		-9.28	-9.69		-9.21		-9.28		-9.79				-9.75		-9.28	-9.75	-9.92	-9.21	-9.62		-10.36	-9.41	-9.69	-9.28
			-9.82					-9.82	-9.21				-9.28	-10.2		-10.2	-9.73		-9.21		-9.21		-9.69				-9.21		-10.2	-9.28	-9.43	-9.21	-9.28		-10.36	-9.76	-9.28	-9.5
			-10.3					-9.82	-9.21				-9.92	-10.2		-9.82			-9.21		-9.21		-10.02				-9.69		-9.21	-9.82	-10.2	-9.21	-9.82		-9.21	-9.76	-9.28	-9.76
			-9.82					-9.21	-9.28				-9.82	-10.2		-9.28			-9.75		-9.28		-9.69				-9.82		-9.21	-9.69	-9.43		-9.75		-9.31	-9.21	-11.23	-9.76
			-9.63					-9.69	-9.21				-9.92	-9.99		-9.42			-9.21		-9.28		-9.8				-10.2		-9.69	-10.2	-9.82		-9.28		-9.82	-9.31	-11.23	-9.28
			-9.89					-9.28	-9.28				-9.28	-9.69		-10.2			-9.21				-9.69				-9.28		-9.28	-11.42	-9.21				-9.69	-9.41	-9.28	-9.28
			-9.82					-9.21	-9.21				-9.28	-9.69		-9.38			-9.21				-9.69				-9.28		-9.21	-9.31	-9.92				-9.28	-9.76	-9.28	-9.75
			-10.36					-9.21	-9.28				-9.82	-9.82		-9.82			-9.21				-9.69				-9.28		-9.28	-11.23	-9.82				-9.28	-9.42	-9.5	-9.82
			-9.82					-9.21	-9.21				-9.62	-9.76		-9.38			-9.43				-9.75				-9.21		-9.28	-9.92	-10.2				-9.76	-9.75	-9.28	-9.28
			-9.89					-9.42	-9.28				-9.82	-9.76		-9.5			-9.21				-9.69				-9.63		-11.23	-9.43	-9.28				-9.21	-9.28	-9.5	-9.28
			-9.82					-9.21	-10.3				-9.28	-9.28		-9.69			-9.21				-9.69				-9.21		-9.28	-9.82	-10.2				-9.82	-9.21	-9.43	-9.69
			-9.89					-9.21	-9.82				-9.76	-9.99		-9.92			-9.21				-9.69				-9.28		-9.21	-9.28	-10.2				-9.28	-9.76	-9.69	-9.28
			-9.89					-9.21	-9.28				-9.82	-9.69		-9.28			-9.21				-9.75				-9.21		-9.21	-9.28	-10.2				-9.28	-9.28	-9.28	-9.76
			-9.82					-9.21	-9.21				-9.28	-10.2		-9.83			-9.28				-9.82				-9.28		-9.21	-9.43	-9.21				-9.28	-9.31	-9.28	-9.28
			-9.21					-9.82	-9.21				-9.82	-9.75		-9.64			-9.21				-9.8				-9.21		-9.21	-9.92	-9.43				-9.28	-9.43	-9.28
			-9.21					-9.82	-9.21				-9.28	-9.28		-9.5			-9.21				-9.82				-9.82		-9.99	-9.92	-9.92				-11.42	-9.76	-9.83
			-10.3					-9.21	-9.21				-9.28	-9.69					-9.21				-9.76				-9.21		-9.21	-9.69	-9.82				-9.21	-9.28	-9.73
			-9.69					-9.82	-9.21				-9.82	-9.28					-9.21				-9.69				-9.21		-9.21	-9.82	-9.82				-9.31	-9.31	-9.67
			-9.82					-9.28	-9.21					-10.2					-9.19				-9.76				-9.21		-9.28	-9.28	-9.82				-9.8	-9.31	-9.69
			-9.82					-9.69	-9.05					-9.69					-9.21				-9.69				-9.21		-9.21	-9.82	-9.21				-9.21	-9.76	-10.88
			-9.82					-9.21	-9.82					-9.43					-9.21				-9.42				-9.21		-9.28	-11.23	-9.21				-9.5	-9.28	-9.28
			-10.05					-9.28	-9.21					-9.28									-9.69				-9.75		-9.28	-9.28	-9.82				-9.28	-9.21	-9.28
			-9.21					-9.21	-9.21					-10.2									-9.69				-9.21		-9.69	-10.88	-9.82				-9.1	-9.75	-9.28
			-10.28					-9.82	-9.21					-9.5									-9.82				-9.21		-9.21	-9.82	-9.82				-10.3	-9.28	-9.43
			-10.36					-9.21	-9.21					-9.69									-9.82				-9.21		-9.21	-9.64	-9.28				-9.21	-9.21	-9.05
			-9.76					-9.43	-9.21					-9.76									-9.41				-9.21		-9.69	-9.28	-9.82				-9.82	-9.41	-9.5
			-9.82					-9.28	-9.21					-9.69									-9.67				-9.21		-9.21	-9.75	-9.28				-9.28	-9.28	-9.69
			-9.76					-9.21	-9.21					-9.5									-9.75				-9.21		-9.28	-9.28	-9.82				-9.19	-9.28	-9.28
			-9.82					-9.82	-9.21					-9.69									-9.31				-9.21		-9.28	-9.82	-9.82				-9.82	-9.28	-9.9
			-9.82					-9.28	-9.21					-9.69									-9.82				-9.21		-9.28	-9.82	-9.21				-9.5	-9.28	-9.28
			-10.36					-9.21	-9.21					-9.5									-9.82				-9.21			-9.9	-9.82				-9.75	-9.31	-9.28
			-9.82					-9.82	-9.19					-9.5									-9.69				-9.21			-9.76	-9.21				-9.21	-9.21	-9.28
			-9.69					-9.28	-9.21					-9.69									-9.69				-9.21			-9.28	-9.21				-9.82	-9.21	-9.28
			-9.82					-9.43						-9.69									-9.82				-9.21			-9.28	-9.82				-9.21	-9.21	-9.5
			-9.82					-9.28						-9.99									-9.69				-9.21			-9.28	-9.15				-9.28	-9.21	-9.28
			-9.69					-9.28						-9.43									-9.41				-9.82			-9.28	-9.28				-11.23	-9.21
			-9.82					-9.21						-9.28									-9.19				-9.57				-9.28				-9.75	-9.21
			-9.63					-9.21						-9.28																	-9.69				-9.28	-9.21
			-9.92											-9.5																	-9.21				-9.19
			-9.21											-9.75																	-9.28				-9.82
			-9.89											-9.28																	-9.28				-9.19
			-10.3											-9.28																	-9.82				-9.82
			-9.76											-9.28																					-9.21
			-9.76											-9.69																					-9.82
			-10.3											-9.69																					-9.43
			-9.82											-9.19																					-9.75
			-9.21											-9.43																					-9.82
			-9.21																																-9.82
			-9.82																																-9.28
			-9.82																																-9.82
			-9.21																																-9.82
			-9.82																																-9.21
			-9.82																																-9.82
			-9.82																																-9.19
			-9.21																																-9.43
			-9.15																																-9.82
			-9.21																																-9.28
																																			-9.21
																																			-9.82
																																			-9.21
																																			-9.28
																																			-9.28
																																			-9.69
																																			-9.43
																																			-9.21
																																			-9.21
																																			-9.41
																																			-9.28
																																			-9.19
																																			-9.21
																																			-9.19
																																			-9.28
																																			-9.21
																																			-9.21
																																			-9.21
																																			-9.19

## Sheet: Sup Fig 6
Sup Fig. 6
A | Mean p-value
similarity of miRNAs (%)	p-value
0to5	0.5808
5to10	0.414
10to15	0.4062
15to20	0.4178
20to25	0.4376
25to30	0.4171
30to35	0.4239
35to40	0.4169
40to45	0.4314
45to50	0.5338
50to55	0.4373
55to60	0.4121
60to65	0.3477
65to70
70to75	0.4389
75to80	0.3737
80to85	0.5521
85to90
90to95	0.0125
95to100	0.0139
B | Mean similarity score
p-values	Mean similarity score (%)
0to0.0001	95.8974
0.0001to0.001	58.7278
0.001to0.01	36.7804
0.01to0.05	38.6765
0.05to0.1	31.7773
0.1to0.2	28.5466
0.2to0.3	31.6945
0.3to0.4	30.6671
0.4to0.5	31.0607
0.5to0.6	29.5931
0.6to0.7	31.4746
0.7to0.8	30.4116
0.8to0.9	30.933
0.9to1.0	31.4005

## Sheet: Sup Fig 7
Sup Fig. 7
Change in 5delay due to addition of serum
	Participant 1						Participant 2						Participant 3						Participant 4						Participant 5						Participant 6						Participant 7						Participant 8
Barcode	#1	#2	#3			Barcode	#1	#2	#3			Barcode	#1	#2	#3			Barcode	#1	#2	#3			Barcode	#1	#2	#3			Barcode	#1	#2	#3			Barcode	#1	#2	#3			Barcode	#1	#2	#3
1	8.96495	-1.97442	5.99146			1	-4.16005	15.2302	8.97182			1	3.88343	-5.38647	-1.73148			1	0.428988	10.8399	0.676013			1	4.51516	-1.88733	2.91724			1	1.11022	18.4262	1.16859			1	5.99146	2.90891	4.71555			1	3.67778	-0.0691438	8.3972
2	15.0743	-8.0509	6.99469			2	-9.78272	2.23279	1.2804			2	3.87598	-3.32277	-1.61337			2	-3.32277	6.69288	1.89265			2	-6.49737	-0.398793	8.64304			2	1.72774	10.1275	3.8588			2	-5.81319	-0.331317	3.65123			2	-3.76721	-3.52479	4.68377
3	5.26791	4.63802	2.19522			3	2.25113	3.59717	1.72426			3	3.33428	5.0489	-0.91754			3	0.361069	5.24691	-0.41249			3	-2.36444	2.12019	-0.648896			3	-3.49891	8.68713	2.03195			3	3.74069	-0.926028	-1.09			3	2.24091	-1.09	8.31767
4	4.10943	7.09189	2.35504			4	-2.90811	6.1828	6.35115			4	2.44903	2.35504	-2.90811			4	1.25855	-2.90811	16.1395			4	4.78419	0.540162	-1.18398			4	-0.344011	-0.0509705	-0.408113			4	1.96994	1.85379	1.01346			4	0.72825	1.74305	2.80617
5	3.08945	2.11964	-1.29651			5	0.867992	-0.50286	2.77415			5	4.06902	4.75627	4.43065			5	0.244106	1.80199	3.93123			5	2.67174	7.1921	4.47069			5	-0.662388	1.16125	0.290791			5	3.94158	2.90148	7.73193			5	4.53149	1.32254	5.41345
6	1.72344	1.55028	-1.30687			6	6.53627	8.94955	-1.30687			6	5.18664	0.511317	3.17075			6	11.1931	3.82134	5.07611			6	0.544987	0.579927	0.478849			6	1.78592	2.02647	1.97182			6	2.20191	-1.30687	4.02647			6	-0.207964	5.66988	0.915357
7	12.6576	14.8778	6.24141			7	4.70295	15.1303	10.0076			7	13.7414	0.600383	12.6821			7	7.49141	7.61396	4.6505			7	7.12376	3.51414	16.2414			7	1.36456	24.1866	8.28024			7	7.49141	11.6073	26.2414			7	-0.00168526	9.1528	14.9081
8	7.18453	-2.80533	1.19687			8	-4.40084	9.46947	9.6326			8	5.79564	-4.06884	-1.33196			8	-3.87608	7.24718	0.967595			8	-0.897045	-3.71155	10.829			8	-0.230728	8.09126	-2.99135			8	1.93318	-3.70968	1.69002			8	-1.48131	3.48082	8.79951
9	2.28767	-2.6129	-8.13552			9	-3.73945	1.43919	0.213237			9	-0.241972	1.15131	-5.9465			9	-2.07301	-3.77293	0.131495			9	-4.08603	-2.56081	-5.48952			9	2.10585	-6.13805	-3.24354			9	-3.12819	3.5503	5.28233			9	-2.16866	0.0149454	2.0163
10	7.53909	5.89167	1.16243			10	-1.83128	8.00206	1.42798			10	4.23221	0.674469	3.50206			10	2.39861	9.9465	2.16872			10	5.50206	2.4788	-1.37294			10	4.26118	5.72933	2.70926			10	3.39679	0.710389	2.28172			10	-1.42102	4.59296	5.91872
11	7.74796	2.53783	12.5891			11	-0.878962	4.51695	3.44203			11	4.51146	4.35453	-0.316793			11	2.765	11.5599	3.40345			11	4.65051	8.7807	0.34565			11	3.34492	12.7784	4.51146			11	0.631009	1.55009	6.01562			11	1.19511	11.8398	11.0382
12	4.1191	-2.91872	-4.70443			12	0.134278	-1.3146	-0.356605			12	-0.900083	-4.70443	1.00985			12	-4.70443	-2.98029	4.08678			12	2.24001	-1.47862	-2.22509			12	-1.3869	-3.31554	-1.20793			12	3.19031	-2.26541	0.480754			12	-0.329431	-2.07285	0.173617
13	3.5803	2.81273	2.92551			13	-0.480302	5.78738	3.19177			13	2.50301	1.58065	2.06752			13	0.0491285	4.6608	4.108			13	4.65144	0.934838	5.67486			13	2.10815	9.96922	2.6091			13	2.812	4.78597	7.82945			13	2.0587	6.08227	7.60648
14	1.2425	1.72295	-3.44381			14	-1.60843	2.08615	1.42477			14	1.35355	2.71028	0.412041			14	2.49046	3.16247	-0.708883			14	6.66204	6.0544	-1.66688			14	1.50067	7.25098	1.08364			14	4.69939	-1.68592	-1.75092			14	1.56581	1.70005	3.27662
15	5.86663	2.60053	2.3548			15	0.666246	0.788198	3.76779			15	1.36978	0.850528	1.79846			15	-0.0866698	4.44673	-0.745431			15	2.32275	1.6803	2.12538			15	2.343	7.40125	2.46383			15	3.68536	0.59656	3.71551			15	-0.260583	3.19396	3.9506
16	6.43176	3.22541	8.20319			16	-4.56203	9.00319	4.8543			16	3.84741	-0.398275	-1.70568			16	5.49499	0.520426	1.13222			16	1.5676	-3.71862	4.70015			16	-0.0521655	8.94685	3.10134			16	-1.10793	-0.13195	2.32026			16	2.79767	-0.182	11.4183
17	1.79056	0.881121	2.49342			17	1.94838	2.04186	0.597757			17	-0.562001	-0.433623	0.308834			17	-1.04897	4.213	0.398182			17	0.68718	-1.34256	0.520359			17	0.919921	-1.42815	0.295617			17	-0.0826928	1.78557	1.91756			17	0.731515	1.3547	1.51939
18	4.10833	2.30725	6.7494			18	-1.94726	8.49817	1.76688			18	2.49697	0.557997	1.52212			18	1.13751	10.4396	4.96368			18	2.7939	2.31922	0.596197			18	1.17844	5.69643	2.23641			18	2.48543	1.78528	3.04386			18	3.94148	2.07768	2.77212
19	9.35137	6.53086	4.07988			19	-5.10436	3.8906	15.3359			19	3.96676	-10.8733	0.0631998			19	0.648509	19.3514	4.57008			19	8.6814	-0.715515	7.91975			19	-0.212876	14.6609	-3.02625			19	8.15688	-0.27186	12.8079			19	-2.6414	9.15258	7.24008
20	0.618743	-0.177553	0.200376			20	-0.756257	3.87736	1.19489			20	-0.788473	0.848473	1.31355			20	-1.52832	3.01529	-0.177553			20	-0.351845	-1.94577	-0.97428			20	0.301253	2.36874	-0.413049			20	-0.035103	-1.33888	0.0791392			20	0.0988427	2.84143	2.15323
21	-1.29277	0.547928	6.65904			21	-0.226207	3.8019	-1.49886			21	7.71167	8.88126	2.24345			21	9.99237	-0.520448	-3.34096			21	6.65904	4.69183	-0.226207			21	-0.340961	3.73221	9.23968			21	0.694127	-6.1981	4.05034			21	3.32571	1.47385	6.10348
22	4.93612	2.46359	3.81928			22	-0.351526	4.64877	2.21682			22	4.93612	-1.29931	0.320261			22	3.20656	8.11358	0.769456			22	1.84088	0.424445	3.88756			22	0.460356	7.54029	1.4997			22	0.993033	-1.37018	3.54366			22	3.26946	3.32548	4.46796
23	2.07831	1.74456	1.39442			23	1.23208	1.0488	7.54521			23	1.21282	1.93258	3.13273			23	-2.17701	3.94544	7.15633			23	1.31136	-2.17701	4.00856			23	-0.0493477	4.07299	2.45262			23	0.600771	1.62046	6.03195			23	1.36282	-0.861218	5.2304
24	8.78292	3.72123	7.90499			24	5.58218	0.717767	6.30316			24	6.753	1.78129	9.26369			24	9.0322	11.2684	11.6675			24	6.56307	-2.02363	10.2811			24	-3.60396	9.50103	-0.511955			24	2.45398	1.04	9.26369			24	4.40257	6.96938	-1.48631
25	7.35193	-1.4805	3.40456			25	5.41605	10.2886	6.73789			25	5.41605	-1.08262	9.35694			25	17.2934	-1.4805	5.41605			25	1.96778	14.302	3.40456			25	8.61289	10.4558	-2.92877			25	8.86433	4.16213	7.76964			25	5.98032	15.4794	20.7123
26	8.25802	-9.284	-1.31361			26	-2.88789	11.4303	8.65818			26	2.26362	1.43029	1.76813			26	-5.18736	4.71976	-1.31361			26	1.97377	-3.29193	5.73029			26	-0.724883	-0.943128	-1.9788			26	-0.226337	-0.653044	8.93029			26	3.04794	2.08818	13.9303
27	13.4546	18.2165	-3.3521			27	-15.1168	14.8832	18.2165			27	5.81343	3.06502	16.7014			27	-7.97394	23.3447	15.6524			27	-6.02589	1.54987	11.5499			27	-7.00869	13.4546	13.9155			27	23.7721	3.06502	3.30425			27	8.41261	18.2165	13.4546
28	4.81965	0.533937	3.86727			28	6.15894	0.0577462	6.32341			28	4.1703	-0.375154	-5.54449			28	0.533937	25.3165	8.71575			28	7.92524	-5.11824	-0.375154			28	-4.70416	6.53394	-1.57133			28	6.15894	3.43716	0.678864			28	-0.00660389	8.03394	14.0633
29	1.8394	0.0212225	-0.433323			29	1.10818	5.93031	3.18449			29	0.324253	3.35456	5.15636			29	0.790453	-0.514492	-1.08267			29	0.149428	3.51179	-0.30588			29	0.0845137	2.03877	4.47004			29	2.56839	-1.07253	6.2795			29	0.655025	4.84265	5.89079
30	3.62384	0.3516	-3.09534			30	-2.29187	2.21249	0.502246			30	2.97068	-2.272	-3.32128			30	3.34538	3.52364	-0.253525			30	0.172657	-2.48537	6.62869			30	-1.63694	2.07125	-4.57654			30	-1.62098	2.11989	3.70924			30	-2.9888	2.39248	3.23691
31	13.6887	2.33501	5.17706			31	-2.05117	17.2804	9.81182			31	12.7071	3.54982	0.855109			31	4.2476	15.9421	0.0388281			31	7.99954	4.83268	11.269			31	4.27145	11.8404	0.301434			31	11.7527	7.19786	8.49387			31	6.37733	13.3033	11.0821
32	17.7095	7.8654	4.32817			32	-0.598304	12.9619	15.6276			32	18.1772	-3.80589	3.23946			32	5.55069	18.7286	5.28405			32	-3.67859	1.56302	16.2424			32	4.53865	27.6434	2.50213			32	7.90273	13.33	23.6922			32	0.0609254	8.72333	25.8489
33	2.52862	1.52481	-2.43432			33	-3.73206	3.73279	0.569015			33	0.416615	2.33658	-1.37809			33	-1.62728	0.271248	-0.168312			33	-1.33714	0.527658	3.59109			33	-0.0686446	2.22551	-1.62728			33	-1.48699	2.25694	2.45074			33	2.1466	3.3128	5.54597
34	6.95494	10.6891	0.0663618			34	-1.61862	22.2275	5.30446			34	4.39537	2.12264	8.29147			34	3.63779	8.34794	-2.61221			34	1.63357	6.66809	8.94082			34	3.69607	1.75607	5.61374			34	1.30446	4.00011	2.53337			34	11.9711	7.06916	2.80446
35	2.6617	-0.773415	2.66745			35	3.73918	7.40543	5.21411			35	2.40242	-0.262638	-1.81116			35	-3.43201	0.861651	0.984884			35	4.45305	-2.25601	7.40543			35	0.907877	2.47223	0.321931			35	2.89415	2.74934	4.91011			35	-0.405465	2.08523	6.19478
36	4.96486	-1.28936	12.4361			36	1.92331	10.7695	2.52622			36	7.65065	3.6126	4.63022			36	-0.897206	0.897666	-0.840709			36	4.74382	6.88057	5.29327			36	2.86166	10.3528	3.3644			36	0.456961	9.40582	8.26946			36	2.15244	1.92331	15.2139
37	4.91824	5.02144	3.51768			37	8.83981	4.48621	4.42184			37	2.99344	8.46274	4.74921			37	-0.768031	2.86833	7.59932			37	5.174	2.95746	2.98197			37	3.63875	5.59561	0.481969			37	11.8735	-1.15265	7.71936			37	5.71549	-6.51271	5.23197
38	8.51223	6.35671	7.74125			38	-1.5325	6.96945	7.75762			38	8.7833	5.61195	3.05811			38	3.15095	11.1348	4.5256			38	3.42994	3.73849	11.914			38	6.61554	9.67699	4.26474			38	7.892	5.75713	8.16165			38	5.12036	5.75713	10.4869
39	7.34447	29.9712	10.2768			39	5.09339	14.4873	10.4294			39	4.36387	6.98733	10.7035			39	4.83216	13.0058	0.547936			39	3.57824	5.20162	23.2752			39	3.08948	0.609779	11.154			39	3.25926	1.89474	6.60854			39	9.48733	3.57824	6.11524
40	3.99592	-0.954574	14.677			40	4.79125	5.89529	9.35712			40	8.12977	-3.34943	1.32472			40	-2.26797	5.42004	-4.71695			40	1.12575	-2.08921	13.1209			40	-2.07544	12.8899	-1.81619			40	-6.43738	2.94262	12.1581			40	0.645369	-0.392626	22.012

## Sheet: Sup Fig 8
Sup Fig. 8
Lifetime analysis of barcoded probes
	Day 0					Day 7					Day 14					Day 21					Day 28					Day 35
Barcode	#1	#2			Barcode	#1	#2			Barcode	#1	#2			Barcode	#1	#2			Barcode	#1	#2			Barcode	#1	#2
1	81	161			1	86	146			1	128	121			1	133	123			1	187	140			1	79	82
2	41	80			2	51	93			2	58	76			2	85	69			2	99	70			2	42	46
3	65	120			3	62	113			3	94	120			3	118	113			3	162	152			3	71	67
4	52	69			4	64	85			4	87	73			4	95	81			4	95	68			4	36	50
5	68	112			5	54	122			5	82	83			5	120	94			5	136	131			5	68	50
6	54	89			6	63	93			6	80	83			6	114	98			6	135	98			6	65	55
7	97	110			7	63	128			7	108	109			7	135	86			7	153	165			7	53	50
8	126	175			8	80	169			8	101	218			8	145	195			8	136	213			8	105	192
9	42	62			9	40	58			9	43	46			9	66	55			9	82	44			9	37	22
10	102	130			10	101	128			10	118	110			10	117	117			10	153	130			10	53	71
11	64	88			11	59	111			11	66	67			11	114	88			11	130	153			11	52	38
12	54	132			12	78	117			12	81	102			12	104	93			12	150	152			12	48	51
13	68	95			13	34	115			13	65	141			13	130	193			13	145	247			13	62	176
14	55	81			14	74	87			14	73	66			14	96	81			14	119	107			14	64	41
15	63	101			15	66	93			15	92	83			15	107	95			15	131	203			15	63	67
16	74	93			16	40	98			16	63	94			16	106	71			16	145	285			16	53	57
17	42	64			17	42	69			17	53	67			17	71	71			17	97	149			17	37	39
18	73	134			18	85	134			18	85	109			18	134	109			18	140	176			18	68	65
19	63	86			19	62	85			19	72	72			19	81	73			19	92	115			19	42	39
20	77	105			20	65	98			20	99	95			20	109	93			20	133	167			20	54	55
21	69	88			21	62	88			21	70	74			21	84	84			21	112	90			21	47	37
22	82	141			22	104	171			22	111	104			22	146	129			22	204	168			22	65	64
23	64	99			23	65	126			23	67	79			23	91	98			23	122	110			23	44	46
24	37	41			24	33	58			24	46	34			24	68	57			24	77	60			24	25	22
25	23	33			25	23	29			25	32	31			25	42	25			25	44	33			25	14	19
26	75	127			26	76	110			26	107	87			26	108	94			26	168	136			26	69	69
27	24	25			27	27	43			27	29	33			27	47	28			27	40	31			27	18	12
28	30	44			28	42	42			28	38	56			28	44	31			28	64	72			28	38	35
29	76	68			29	59	94			29	84	90			29	103	69			29	117	153			29	54	49
30	19	55			30	17	64			30	33	56			30	42	60			30	53	116			30	44	62
31	154	335			31	144	302			31	223	338			31	255	317			31	374	650			31	132	212
32	60	125			32	62	150			32	117	105			32	126	147			32	120	202			32	64	77
33	60	89			33	85	109			33	89	91			33	114	84			33	121	113			33	64	60
34	61	79			34	56	91			34	74	65			34	68	77			34	89	74			34	37	45
35	61	102			35	43	86			35	87	103			35	94	64			35	88	121			35	53	53
36	66	100			36	67	89			36	92	95			36	100	82			36	119	117			36	46	54
37	65	79			37	64	104			37	94	78			37	106	79			37	130	101			37	47	54
38	121	227			38	136	193			38	178	171			38	202	153			38	289	218			38	78	77
39	35	63			39	46	58			39	59	57			39	68	67			39	89	93			39	33	36
40	71	87			40	57	90			40	73	75			40	87	96			40	119	137			40	53	70
SUM	2614	4094			SUM	2537	4239			SUM	3351	3757			SUM	4175	3839			SUM	5159	5760			SUM	2177	2466

## Sheet: Sup Fig 9
Sup Fig. 9
Barcoded probe binding to miRNAs equilibrates rapidly
	0 nM						0 min						5 min						10 min						20 min						30 min						60 min						120 min
Barcode	#1	#2	#3			Barcode	#1	#2	#3			Barcode	#1	#2	#3			Barcode	#1	#2	#3			Barcode	#1	#2	#3			Barcode	#1	#2	#3			Barcode	#1	#2	#3			Barcode	#1	#2	#3
1	9.93789	8.8785	7.10383			1	52.4064	60.4167	52.0833			1	57.5758	55.4113				1	60.9756	66.2162	62.2378			1	64.7059	58.5106	60.452			1	56.1728	53.3333	63.6364			1	58.5714	71.4286	51.9685			1	51.2821	68.6567	62.5
2	8.75	12.5	9.1954			2	55.102	54.9669	51.6667			2	50	65.1316				2	57.6471	65.6627	64.2857			2	56.7568	67.6056	55.9633			2	47.7273	50.9091	55.5556			2	65.625	50.6173	62.3853			2	57.377	55.914	59.2593
3	5.78512	2.32558	1.6			3	21.2766	26.776	15.9722			3	21.875	25.5556				3	28.2051	23.5	19.8347			3	24.2718	30.5556	28.2209			3	14.9533	18.6275	22.2892			3	14.1176	26.4706	24.3697			3	20.2247	14.4928	26.6667
4	2.89855	1.45985	4.54545			4	26	32.5444	26.8908			4	20.7207	60.4167				4	52.809	57.2414	40			4	44.8276	54.7826	56.8966			4	56	40.7895	47.1154			4	60.5634	55	66.6667			4	57.4074	63.0435	60.8696
5	5.35714	3.88889	6.29371			5	15.7143	20.3883	13.4615			5	23.2258	31.9018				5	23.9316	44.7853	29.4118			5	25.6637	40.9396	25.6757			5	27.3504	19.469	40.7407			5	33.6842	33.3333	44.4444			5	45.9016	38.5965	50
6	0	1.28205	2.47934			6	33.6066	41.6107	40.1869			6	35.2	48				6	43.9252	48.9796	38.1443			6	28.125	48.5714	44.1176			6	51.2195	38.3562	47.9675			6	32.5	45.5882	37.1429			6	47.2222	41.1765	51.6129
7	22.7273	26.9231	26.087			7	36.8852	50	42.8571			7	45.7143	46.2185				7	41.7582	51.2605	55.4217			7	40.4494	57.3034	46.2185			7	38.7097	53.5211	51.25			7	43.038	53.8462	39.0244			7	43.2432	40.5405	61.5385
8	14.2857	18.0723	9.49721			8	29.368	30.2703	25.3521			8	29.7578	39.7887				8	34.8315	40.836	34.3137			8	29.8913	46.1847	38.5496			8	30.4636	33.3333	37.1041			8	26.6667	32	32.2727			8	30.2817	30.8642	44.0678
9	12.9032	16.8421	4.61538			9	43.3333	66.2791	54.9296			9	55.3846	47.8873				9	53.7037	62.8571	51.2195			9	62.2951	73.2143	68.75			9	60.7143	59.4595	62			9	41.0256	62.8571	55.2632			9	45	64.2857	87.5
10	6.15385	2.20994	8.1761			10	16.895	25.614	22.3301			10	20	32.5893				10	29.8851	30.0395	25.731			10	21.7172	26.7782	20.1058			10	27.5281	25.5034	25.7009			10	32.8571	31.0345	23.2558			10	30.1587	34.4262	17.8571
11	10.2273	8.66667	8.65385			11	52.2936	58.7786	44.5455			11	51.0638	58.7156				11	64.3678	64.4231	61.9565			11	46.0526	66.3636	60.7477			11	61.5385	57.3529	57.9545			11	53.6232	68.8525	60.4938			11	53.8462	65.0794	66.6667
12	0.757576	2.04082	0			12	44.6281	57.1429	45.2055			12	49.1071	59.0604				12	58.4746	68.3099	55.7895			12	45.7831	57.5163	54.0323			12	48.3871	54.4643	52.381			12	52.9412	61.3333	64.3478			12	54.8387	58.7302	40.7407
13	6.31579	4.44444	3.84615			13	31.6981	30.6502	34.4569			13	38.1132	41.4254				13	42.1603	45.189	42.0168			13	38.2456	46.4856	41.4634			13	36.7816	35.7895	44.0994			13	40.4984	45.815	42.4501			13	37.7005	50	39.6694
14	2.46914	4.7619	4.34783			14	22.3077	22	26.8116			14	37.1212	27.5				14	36.6337	41.4815	26.6667			14	22	28.0303	29.0076			14	23.0088	30	29.3478			14	40	29.1139	29.5918			14	30.4348	34.9206	41.1765
15	0.990099	1.21212	3.0303			15	9.25926	14.9171	7.59494			15	14.0625	20.4724				15	13.1868	15.5405	13.1579			15	14.4231	22.1239	21.2963			15	17.5	12.5	11.236			15	15.7895	13.3333	18.0556			15	16.9811	18.6047	25.9259
16	12.9032	21.7687	17.2932			16	28.8136	28.9157	28.5714			16	29.7872	33.0882				16	31.6456	26.1905	31.5217			16	25.5556	35.7798	38.9381			16	38.8889	38.4615	41.9355			16	38.8889	46.9388	38.1579			16	24.1935	31.7073	45.4545
17	3.125	3.44828	2.1978			17	41.0526	50.303	39.5683			17	60.1695	44.6927				17	50.8772	48.7047	47.1429			17	36.6667	51.875	49.0909			17	40.2985	51.3158	44.2623			17	45.7143	44.2623	43.2692			17	43.2099	54.5455	58.6207
18	2.98507	1.84049	4.51128			18	27.1523	34.0336	29.9435			18	29.8701	50.2439				18	43.4483	49.7653	34.8214			18	45.6	60.2484	44			18	46.9027	40.1869	51.145			18	44.0678	40.4255	57.1429			18	39.3617	43.9394	50
19	27.907	33.0508	21.519			19	63.6364	64.2276	55.5556			19	74.1573	70				19	65.6716	75	71.4286			19	67.0732	73.4694	62.8205			19	72.043	64.7059	65.6716			19	62.9032	79.5918	71.1538			19	61.5385	79.4118	66.6667
20	2.85714	2.98507	2.4			20	36.478	52.0833	35.5422			20	46.2025	51.9553				20	56.8627	61.9048	42.4			20	40.1515	48.7654	54.4828			20	43.75	53.125	49.6774			20	42.5926	62.5	39.8438			20	39.3939	44.6154	53.125
21	8.04598	6.45161	7.29167			21	43.9024	37.1681	39.3939			21	33.75	60.4167				21	48.3146	43.1373	38.7755			21	52	55.2239	58.3333			21	50.5051	31.25	44.186			21	50.8197	53.1915	45.4545			21	51.6129	54.5455	50
22	6.38298	2.1645	2.36686			22	27.2727	37.1094	31.1005			22	25.1534	45.4106				22	43.4783	46.6321	41.9048			22	40.2597	59.2105	41.2088			22	42.4242	41.8605	46.4286			22	46.2185	50	41.8605			22	43.617	44.8276	50
23	3.0303	5.80645	1.75439			23	9.34579	17.0588	14.6667			23	15.5556	11.8012				23	14.8515	16.25	15.5556			23	11.236	18.6567	8.69565			23	7.86517	11.9048	12.963			23	17.3913	14.1026	16.25			23	8.06452	27.1186	24.1379
24	19.5122	15.7143	15.0943			24	17.7419	22.1053	20.2381			24	18.1818	32.4324				24	18.1818	20.6897	18.8679			24	20.3125	20.8333	19.3548			24	25	11.9048	17.4603			24	25	28.5714	15.5556			24	17.3913	30.303	36.3636
25	9.09091	16	5.88235			25	36.9565	28.3333	16.9492			25	27.5	37.3333				25	22.2222	39.1304	36.3636			25	5	30	35.4167			25	39.1304	30.7692	53.3333			25	47.619	27.7778	41.3793			25	40	25	0
26	7.87402	11.2299	12.4031			26	29.771	28.1609	24.2188			26	30.8176	33.5616				26	27.8261	29.0541	23.9583			26	29.8246	31.25	36.0544			26	20.9091	26.5823	32.0388			26	21.0526	32.8947	30.6667			26	27.1739	34.9206	24.1379
27	12	21.3115	22.5			27	50	44.1558	37.7358			27	55.3191	48.8889				27	40	50.9434	33.3333			27	35.2941	63.0435	46.1538			27	37.5	28	42.8571			27	52.1739	42.8571	31.8182			27	45	38.0952	62.5
28	0	15.7895	3.77358			28	45.614	57.4468	40.2778			28	56.5789	60.2041				28	52.6316	56.701	56.3636			28	49.0566	63.0137	54.9296			28	47.2727	51.2821	54.9296			28	61.2245	77.1429	71.4286			28	56.0976	66.6667	62.5
29	4.41176	5.10949	5.98291			29	17.931	26.8571	17.6056			29	18.75	26.087				29	23.4568	26.9006	23.3645			29	20.5882	18.705	23.9726			29	17.0213	23.0769	28.0374			29	25.6098	16.1765	27.3585			29	17.7419	17.6471	10
30	3.63636	5.12821	6.45161			30	27.6596	22.549	19.1489			30	29.5775	43.5484				30	35.7143	24.6914	19.6078			30	23.0769	34.2857	35.8974			30	8.82353	26.6667	38.7097			30	25	38.2353	39.0244			30	17.8571	34.375	12.5
31	14.2857	16.1765	14.1791			31	62.2222	62.9764	57.9832			31	63.1579	69.1796				31	68.0965	70.6751	63.3634			31	59.2896	68.6047	65.1852			31	62.0499	57.9336	69.086			31	64.6617	71.7842	59.7561			31	61.2245	71.5556	70
32	20	24.5902	20.7407			32	37.8049	60.0939	49.4118			32	57.5269	59.799				32	55.3719	60.5405	49.0741			32	42.8571	61.9355	50.3311			32	44.1176	54.1284	47.6923			32	47.8723	54.2553	55.3846			32	43.3735	51.2821	52
33	7.86517	5.66038	3.67647			33	53.7879	55.7214	53.5714			33	57.1429	61.9048				33	48	61.5789	56.1224			33	51.8868	61.7834	53.2468			33	48.6957	48.9362	56.8807			33	50.5495	57.8947	48.9583			33	48.5149	53.8462	50
34	12.6582	11.5702	12.1212			34	18.8034	23.1707	17.9856			34	17.8295	18.9349				34	16.8421	22.0238	16.4835			34	15.9574	20.6349	26.7241			34	19	18.0723	18.4874			34	21.7391	19.2308	28.8462			34	18.4211	24.5902	8.69565
35	2.94118	4.96454	6.03448			35	31.5789	58.5253	42.3611			35	47.4074	54.2484				35	52.4752	53.9773	40.566			35	45.2381	51.875	43.609			35	43.6782	51.2195	49.1379			35	46.2687	57.1429	53.2468			35	60.7143	58.6207	53.3333
36	4	8.33333	4			36	6.25	9.45274	9.14634			36	5.14706	15.0289				36	17.6991	16.0584	18.0952			36	12.037	19.1781	28.777			36	18.3673	19.2661	24.6032			36	18.9189	35.0877	37.8378			36	30	55.7692	32
37	18.9873	19.403	6.66667			37	43.3628	45.5556	44.5255			37	44.2623	60.1307				37	52.6316	52.6316	61.1111			37	46.875	50.5376	62.963			37	49.0385	52.381	57.6577			37	42.0455	60.3774	41.573			37	38.2022	61.7021	53.8462
38	7.04846	11.6041	9.50413			38	55.1887	60.7362	46.9925			38	60.3604	61.0039				38	57.7778	60.6061	57.6923			38	52.2727	69.4561	64.5833			38	53.6313	57.9365	61.6216			38	56.7164	59	50.7353			38	58.2192	57.6471	51.5152
39	9.52381	7.33945	7.05882			39	41.3043	46.2121	42.4242			39	51.0204	45.3846				39	58.2524	50	61.5385			39	45.4545	56.6176	48.3146			39	39.7849	35.8974	43.8356			39	60.9375	60.3175	55.4054			39	48.3871	62.963	57.1429
40	19.5402	20.5674	28.5714			40	59.5092	71.5	51.6129			40	71.2121	71.123				40	69.1057	75.9657	71.875			40	62.8788	70.098	72.7273			40	73.2283	71.0345	70.2381			40	72.2892	71.5447	66.8712			40	69.7917	74.0458	65.7143

## Sheet: Sup Fig 10
Sup Fig. 10
Effect of barcoded probe concentration on assay sensitivity
	100nM barcode					30nM barcode
miR#15/ nM	0.1	0.3	1	3	30	0.1	0.25	0.5	1	2.5	5	25	50
Normalised % delay	4.13833	5.23326	4.73002	6.345	26.3359	1.95	3.937	4.37	12.35	18.26	49.17	37.98	55.73
	4.22482	4.57604	4.30918	6.54583	24.6813	1.318	8.475	9.83	9.404	18.41	41.95	65.9	61.69
	3.58095	3.43332	4.56768	6.28074	26.2128	8.9	1.062	14.23	21.57	33.55	44.95	63.68	55.54

## Sheet: Sup Fig 12
Sup Fig. 12
Effect of serum on pore blockade
	#1	#2	mean	std
Control	3296	3671	3483.5	265.165
1 in 100	23	21	22	1.41421
1 in 300	172	119	145.5	37.4767
1 in 500	523	561	542	26.8701
1 in 900	1644	1593	1618.5	36.0624
10 kDa	3044	3440	3242	280.014

[truncated: 1 more sheets: Sup Fig 13]
