# Supplementary material for: Nanopore sequencing of DNA-barcoded probes for highly multiplexed detection of microRNA, proteins and small biomarkers
Source: Nat Nanotechnol. 2023 Sep 25;18(12):1483–91. doi: 10.1038/s41565-023-01479-z (PMC10716039; doi:10.1038/s41565-023-01479-z)
Supplement: Supplementary file 4 — Statistical source data. [file 41565_2023_1479_MOESM4_ESM.xlsx]

## Sheet: Fig 2
Fig 2
A|Alignment scores of barcoded probe 38 experiment
Barcode	Events	1	2	3	4	5	6	7	8	9	10	11	12	13	14	15	16	17	18	19	20	21	22	23	24	25	26	27	28	29	30	31	32	33	34	35	36	37	38	39	40	41	42	43	44	45	46	47	48
1	9.21053	10.5263	11.8421	10.5263	11.0526	10.5263	10.5263	10.5263	10.7895	10.5263	10.7895	10.5263	12.1053	12.1053	13.4211	10.7895	12.1053	10.7895	10.5263	10.5263	11.3158	11.8421	10.5263	12.3684	11.3158	10.5263	10.5263	10.5263	10.5263	10.7895	9.21053	12.1053	10.5263	12.1053	11.5789	12.1053	10.5263	11.0526	10.5263	12.1053	10.5263	11.5789	10.5263	13.4211	10.5263	10.5263	10.5263	10.2632	12.3684
2	9.21053	8.68421	14.7368	9.21053	9.21053	10	8.68421	10.5263	10	9.73684	13.1579	7.36842	9.21053	12.8947	8.15789	11.0526	10.2632	13.6842	8.68421	8.68421	10.2632	12.1053	9.47368	11.0526	8.42105	8.94737	11.8421	9.21053	9.21053	9.47368	8.68421	8.94737	7.63158	9.47368	10	11.0526	11.3158	10.2632	9.73684	11.5789	8.68421	8.42105	8.68421	10.5263	8.94737	9.21053	8.68421	8.68421	12.8947
3	7.63158	9.47368	10	7.36842	9.47368	10.7895	9.47368	9.73684	11.0526	9.47368	10.5263	9.73684	6.84211	14.7368	10.7895	13.4211	9.47368	8.94737	8.94737	7.63158	12.6316	7.63158	11.0526	8.15789	10.2632	12.8947	11.3158	10.5263	8.68421	7.89474	7.10526	14.2105	12.1053	14.4737	9.21053	6.84211	8.15789	9.47368	8.94737	7.63158	9.47368	10.5263	10	10.5263	8.15789	8.94737	9.47368	11.3158	7.36842
4	8.68421	8.42105	8.68421	9.21053	8.68421	8.68421	8.68421	7.10526	9.73684	8.42105	9.47368	7.10526	10	8.68421	9.73684	7.89474	9.21053	8.94737	10.2632	8.68421	8.15789	9.21053	8.15789	5.78947	7.36842	8.68421	10.5263	8.68421	7.63158	12.1053	7.63158	14.7368	7.10526	9.21053	7.36842	10	6.84211	10	8.68421	10	8.42105	11.0526	10.2632	9.21053	6.84211	8.68421	8.42105	6.84211	9.47368
5	9.73684	8.68421	8.42105	9.73684	9.21053	10.2632	10.2632	8.42105	9.21053	9.21053	10	8.94737	11.0526	9.21053	10	10.5263	9.21053	9.47368	10.2632	11.3158	8.42105	9.73684	8.68421	7.63158	8.15789	11.8421	8.68421	11.0526	10.7895	7.63158	10.7895	12.3684	7.63158	12.1053	8.15789	10	10.2632	9.47368	10.2632	10	9.21053	8.68421	10.2632	10.2632	9.47368	10.2632	10	8.94737	8.94737
6	8.68421	11.3158	10.2632	8.94737	11.3158	9.21053	9.21053	11.5789	10	11.3158	11.8421	11.8421	11.0526	11.3158	11.3158	10.5263	11.3158	11.0526	9.21053	10	9.47368	11.0526	9.21053	11.0526	9.47368	11.8421	9.73684	11.0526	9.21053	8.68421	13.6842	10.7895	9.73684	9.47368	12.1053	11.0526	11.8421	11.3158	9.21053	11.0526	11.3158	12.1053	9.21053	9.73684	11.8421	9.21053	11.3158	9.21053	10.5263
7	10.5263	8.68421	10.7895	13.9474	10.2632	10.7895	8.94737	12.3684	11.5789	10	9.73684	10.5263	9.73684	12.3684	9.73684	12.1053	12.1053	8.15789	8.15789	8.68421	9.73684	9.73684	7.63158	12.3684	9.73684	8.68421	12.3684	10.5263	8.42105	8.94737	10	11.3158	7.10526	13.6842	10.2632	9.47368	10.2632	8.15789	8.15789	9.47368	8.15789	10.5263	8.15789	12.6316	13.1579	8.68421	8.42105	8.15789	10.7895
8	13.6842	9.47368	12.1053	10.5263	10.5263	10.2632	8.94737	11.8421	10.2632	11.0526	12.1053	7.63158	11.8421	10	10.2632	7.89474	11.5789	9.47368	8.68421	8.94737	9.73684	8.94737	8.94737	12.8947	10.2632	9.47368	8.94737	9.47368	11.0526	10	11.5789	12.3684	10.2632	10	9.21053	11.0526	9.47368	10	8.68421	10	10	10	9.21053	7.63158	8.15789	9.47368	9.21053	8.68421	11.5789
9	11.0526	9.47368	12.8947	9.47368	9.47368	9.47368	9.47368	9.47368	9.47368	9.47368	9.47368	10.2632	9.47368	9.47368	9.47368	9.73684	11.5789	12.8947	9.47368	9.47368	9.47368	12.8947	9.47368	11.3158	9.47368	9.47368	9.47368	9.47368	9.47368	10	9.47368	9.47368	9.47368	10.5263	9.47368	9.47368	9.47368	9.47368	9.47368	9.47368	9.47368	10	9.47368	9.47368	9.47368	9.47368	9.47368	10.5263	9.47368
10	8.15789	7.89474	9.21053	7.89474	8.94737	8.15789	7.89474	7.63158	8.94737	8.94737	10.5263	10	8.68421	8.94737	8.94737	7.63158	8.94737	8.42105	8.42105	7.89474	8.94737	10.5263	8.94737	7.63158	10.2632	8.68421	10.7895	7.89474	8.15789	7.63158	10.2632	10	9.21053	12.1053	7.63158	9.47368	9.73684	8.94737	8.42105	9.47368	11.0526	8.68421	8.42105	7.89474	7.63158	7.89474	9.47368	7.63158	11.0526
11	7.89474	10.2632	8.68421	7.89474	9.47368	7.89474	7.89474	10.2632	9.21053	8.42105	7.89474	8.68421	9.73684	7.89474	12.6316	10.5263	10.7895	7.36842	7.89474	7.89474	8.42105	10.2632	7.89474	8.42105	7.89474	7.89474	7.89474	7.89474	7.89474	9.47368	6.84211	8.15789	7.89474	11.5789	7.89474	7.89474	11.0526	10.5263	7.89474	9.47368	7.89474	9.47368	7.89474	7.89474	7.89474	7.89474	9.47368	9.21053	8.15789
12	11.3158	8.68421	12.1053	8.68421	11.8421	9.73684	8.68421	8.94737	8.68421	12.6316	11.3158	8.42105	11.8421	11.5789	10.2632	10.5263	9.21053	8.94737	8.68421	8.94737	10.2632	9.47368	10	9.47368	9.73684	9.21053	11.5789	8.68421	8.68421	8.15789	11.8421	13.9474	13.4211	10	8.42105	9.47368	10	11.0526	8.94737	9.47368	10.5263	12.1053	8.68421	10.5263	10.5263	8.94737	9.73684	8.42105	8.42105
13	10.7895	11.8421	11.0526	9.73684	11.8421	12.1053	9.73684	11.8421	10.7895	11.8421	11.8421	11.8421	11.3158	11.8421	11.8421	10.5263	11.8421	10	11.0526	9.47368	10.7895	12.6316	9.73684	9.73684	9.47368	11.8421	11.0526	9.47368	10	8.42105	12.3684	13.6842	9.73684	9.73684	9.73684	8.15789	11.8421	11.8421	9.73684	8.15789	11.8421	10.2632	9.73684	8.15789	11.8421	9.73684	11.8421	9.73684	10.7895
14	10.2632	9.73684	8.68421	8.15789	8.68421	10.5263	13.4211	7.89474	10.2632	8.68421	10.7895	7.63158	8.68421	9.21053	12.1053	7.63158	10.2632	7.10526	7.89474	9.73684	8.68421	16.8421	9.47368	7.10526	10.7895	7.89474	9.21053	8.68421	8.42105	7.36842	6.84211	8.15789	8.68421	8.68421	9.73684	8.68421	8.68421	7.89474	9.73684	8.94737	7.10526	8.94737	7.10526	8.94737	9.73684	8.42105	10	7.89474	7.36842
15	10	9.47368	11.3158	9.47368	9.47368	10	10.2632	9.47368	10	9.47368	9.47368	9.47368	10.7895	9.47368	10.5263	10.2632	9.47368	9.21053	10	9.47368	9.47368	10.2632	10	8.94737	11.3158	9.73684	11.8421	8.94737	10	8.94737	8.68421	10.7895	10	10	10	10.7895	9.47368	9.47368	10	10.7895	9.47368	9.47368	10	9.47368	9.47368	10	9.47368	10	10
16	9.73684	8.42105	10	7.10526	8.42105	7.89474	7.89474	9.21053	9.21053	7.89474	8.68421	7.89474	8.42105	7.89474	6.84211	7.63158	6.84211	7.89474	6.84211	7.89474	7.89474	8.42105	6.84211	11.8421	7.89474	8.15789	9.73684	8.15789	9.47368	7.63158	10	10.7895	8.42105	8.42105	9.47368	7.89474	7.63158	6.84211	7.89474	6.84211	8.42105	8.68421	6.84211	7.89474	7.89474	7.89474	8.94737	8.42105	10.2632
17	13.1579	9.21053	10.5263	11.3158	11.0526	10.5263	10.5263	10.2632	7.89474	11.5789	10	10.2632	10.5263	11.0526	12.3684	11.8421	11.0526	10.5263	10.5263	10.5263	9.73684	10	8.42105	9.73684	10	10	10	6.84211	11.5789	8.94737	9.21053	8.68421	6.57895	8.94737	11.3158	10.2632	10.7895	11.0526	10.5263	10.7895	11.0526	10.7895	10.5263	8.15789	10.7895	10.5263	13.4211	11.8421	13.1579
18	12.1053	16.5789	11.8421	8.94737	11.3158	11.0526	11.8421	13.9474	12.6316	11.3158	11.3158	14.2105	9.47368	11.3158	11.3158	15.7895	11.3158	12.1053	11.0526	12.1053	12.6316	8.94737	12.6316	14.4737	12.6316	13.9474	13.4211	16.3158	11.5789	12.3684	10.2632	10.2632	12.6316	10.7895	12.6316	9.47368	11.3158	11.3158	11.0526	8.42105	11.3158	12.3684	11.0526	11.3158	11.3158	11.0526	11.8421	11.0526	8.94737
19	8.42105	10.7895	10.7895	9.47368	10.7895	9.47368	10.7895	10.7895	9.47368	10.7895	10.7895	10.7895	8.42105	10.7895	10.7895	11.3158	10.7895	9.47368	9.73684	9.47368	14.2105	9.47368	9.47368	11.0526	10.7895	10.7895	10	9.47368	10.7895	7.36842	7.63158	8.94737	9.47368	10.5263	9.47368	9.21053	10.7895	10.7895	9.47368	8.68421	10.7895	11.8421	9.47368	9.47368	10.7895	9.47368	11.8421	9.47368	8.15789
20	7.89474	9.73684	7.63158	7.10526	9.21053	9.47368	11.3158	6.84211	6.05263	6.05263	6.05263	6.57895	6.05263	7.63158	8.94737	12.8947	8.15789	10.7895	6.05263	6.05263	6.05263	9.73684	7.63158	6.05263	9.73684	6.57895	7.10526	6.84211	7.10526	8.15789	6.05263	7.36842	10.7895	7.89474	6.84211	7.10526	10.2632	9.21053	10.2632	8.15789	6.84211	6.57895	6.57895	7.10526	9.21053	7.89474	6.57895	8.15789	7.36842
21	8.42105	8.15789	11.0526	8.15789	9.73684	8.15789	9.47368	8.15789	9.73684	8.15789	8.15789	13.1579	7.89474	9.21053	9.21053	8.42105	11.8421	8.15789	8.15789	8.15789	7.36842	9.21053	10.2632	13.4211	7.10526	11.3158	12.6316	7.10526	10.5263	12.6316	10.2632	13.4211	8.68421	8.42105	9.21053	7.36842	9.21053	8.15789	8.68421	8.42105	8.15789	10	8.15789	7.89474	8.15789	8.15789	8.15789	10	7.36842
22	10.7895	11.8421	12.3684	10	11.8421	11.8421	10.5263	9.21053	12.3684	12.1053	8.15789	9.47368	11.0526	11.8421	9.47368	8.42105	11.8421	10.5263	10.5263	11.3158	11.5789	10.7895	11.0526	10.2632	6.84211	10.7895	8.68421	9.21053	12.3684	13.4211	8.94737	11.5789	15.2632	10	10.2632	10	8.68421	11.8421	10.5263	8.68421	11.8421	14.4737	10.5263	12.3684	9.47368	10.5263	9.73684	12.8947	9.73684
23	8.15789	8.15789	8.42105	8.15789	8.15789	8.15789	8.15789	8.15789	10.5263	9.21053	8.68421	9.47368	8.15789	8.42105	8.15789	9.47368	8.15789	8.42105	8.15789	8.15789	10.7895	6.84211	8.15789	6.57895	8.94737	8.15789	8.15789	8.15789	9.21053	8.15789	9.21053	8.68421	8.15789	8.15789	8.15789	13.6842	8.15789	8.15789	8.15789	8.15789	8.15789	6.84211	8.15789	8.15789	8.15789	8.15789	8.15789	8.15789	8.68421
24	10	11.0526	11.0526	10	10	10	10	10	10.2632	10	10	11.5789	10	10.2632	10	10	10.7895	11.5789	10	10	10	11.3158	10	9.73684	10	10	10	10	10	10	9.73684	13.4211	10	10	10	10	10	10	10	10	10	10	10	10	10	10	10	10.5263	10.7895
25	8.94737	8.15789	11.5789	8.94737	11.5789	9.47368	10.2632	8.15789	8.94737	9.47368	10.2632	7.36842	12.1053	9.21053	8.94737	8.42105	10	8.15789	8.42105	8.15789	7.36842	7.89474	11.5789	8.68421	9.47368	7.36842	9.73684	7.89474	9.73684	9.73684	7.89474	7.89474	7.63158	9.73684	7.36842	8.94737	9.47368	7.36842	10.5263	9.21053	7.36842	8.68421	8.68421	8.68421	9.73684	8.42105	8.15789	9.73684	10.5263
26	11.0526	11.3158	16.3158	11.0526	11.5789	14.2105	12.8947	11.3158	10	11.8421	11.8421	11.5789	11.5789	11.0526	16.0526	12.8947	11.3158	17.6316	11.0526	11.0526	12.3684	12.1053	13.9474	12.8947	17.3684	11.0526	11.3158	13.6842	11.0526	12.1053	13.9474	11.0526	12.6316	9.47368	12.1053	11.5789	13.9474	13.6842	11.0526	11.0526	11.0526	11.8421	11.0526	11.0526	11.0526	11.0526	11.0526	13.1579	11.8421
27	12.3684	12.1053	13.1579	13.6842	12.1053	12.1053	12.1053	12.1053	9.21053	12.1053	12.1053	11.3158	12.1053	10.7895	12.6316	12.1053	12.1053	11.8421	12.1053	12.1053	12.1053	8.68421	12.1053	7.36842	12.1053	12.1053	12.8947	13.6842	12.1053	14.7368	14.4737	13.4211	12.1053	10.7895	10.7895	12.1053	12.1053	12.1053	12.1053	12.1053	12.1053	9.47368	12.1053	12.1053	12.1053	12.1053	12.1053	11.0526	7.89474
28	16.8421	11.0526	10	11.0526	11.0526	12.8947	11.5789	11.0526	12.1053	11.0526	11.3158	11.0526	8.68421	11.0526	11.0526	11.3158	12.1053	11.3158	11.3158	12.1053	8.94737	11.5789	11.3158	10.2632	11.0526	11.0526	10	13.4211	11.8421	13.4211	10.7895	11.0526	12.6316	11.3158	11.3158	15.2632	11.0526	11.0526	11.3158	8.68421	11.0526	12.1053	11.3158	8.68421	11.0526	11.3158	11.3158	11.3158	11.3158
29	9.21053	12.3684	8.68421	8.42105	8.42105	9.73684	9.73684	12.6316	13.1579	8.42105	11.3158	10	8.42105	11.0526	8.42105	9.73684	8.42105	9.73684	9.73684	10	10.2632	8.42105	8.94737	13.6842	10.2632	8.42105	10.7895	8.94737	9.73684	10.2632	9.21053	10.2632	10.2632	9.73684	11.0526	8.42105	8.42105	9.47368	9.73684	8.42105	8.42105	7.89474	9.73684	8.42105	9.21053	9.73684	8.42105	10.7895	7.36842
30	10.7895	8.42105	7.89474	8.42105	8.42105	6.57895	8.42105	7.63158	7.36842	7.36842	6.57895	7.10526	7.10526	7.89474	8.42105	6.57895	7.89474	10.7895	6.31579	7.36842	8.15789	6.57895	7.36842	9.21053	7.63158	10	8.15789	7.63158	10.7895	8.94737	9.21053	7.89474	8.15789	7.63158	8.68421	10	6.84211	6.31579	6.57895	7.36842	6.31579	8.68421	8.15789	6.57895	7.63158	6.84211	8.68421	7.10526	10.5263
31	7.89474	7.63158	8.94737	7.89474	8.15789	7.89474	9.73684	7.36842	7.63158	6.84211	7.10526	10	8.42105	6.57895	8.94737	7.89474	7.36842	10.2632	6.57895	6.57895	6.57895	7.36842	7.89474	6.57895	7.36842	7.63158	7.63158	7.10526	7.10526	10	7.89474	8.68421	6.84211	6.57895	8.94737	7.36842	8.94737	10.7895	8.42105	9.21053	6.57895	7.10526	8.15789	6.57895	7.63158	6.57895	7.89474	7.89474	7.89474
32	8.94737	8.94737	9.47368	9.21053	13.1579	13.1579	9.73684	10	12.3684	10.2632	9.47368	7.89474	10	8.15789	8.94737	9.21053	8.15789	10	10	10	8.94737	10.2632	8.68421	10.7895	7.63158	8.68421	10.2632	8.94737	8.68421	11.8421	8.94737	12.6316	8.42105	9.73684	9.73684	10.2632	9.21053	9.73684	11.3158	11.3158	8.15789	10.5263	11.0526	8.94737	10.2632	11.8421	9.73684	11.0526	7.89474
33	11.3158	8.42105	7.89474	10.5263	7.36842	7.89474	8.15789	7.89474	7.36842	7.36842	10.5263	8.15789	8.15789	7.36842	12.8947	8.68421	7.63158	7.63158	8.42105	7.63158	7.10526	9.21053	9.73684	10.2632	7.10526	11.8421	9.73684	11.0526	8.15789	8.42105	11.3158	10.7895	10.2632	8.42105	8.42105	9.21053	8.94737	10.2632	7.10526	9.21053	8.42105	8.42105	7.10526	8.15789	9.21053	8.15789	8.42105	11.8421	11.3158
34	12.6316	11.5789	11.5789	12.6316	11.5789	11.5789	11.8421	9.73684	10	13.9474	9.21053	8.42105	12.6316	11.8421	10.5263	8.42105	11.5789	11.5789	11.0526	11.0526	10.2632	12.6316	10	9.21053	8.15789	11.0526	11.0526	8.42105	12.8947	12.6316	7.89474	13.1579	7.36842	9.73684	12.1053	11.8421	11.5789	11.0526	11.5789	11.5789	12.8947	11.3158	11.0526	10.5263	9.73684	11.5789	12.8947	8.42105	11.5789
35	9.73684	9.73684	8.42105	9.73684	9.73684	9.73684	9.73684	9.73684	7.63158	13.9474	9.73684	8.68421	11.5789	9.73684	10	9.73684	9.73684	8.94737	9.73684	10.7895	9.73684	10.2632	9.73684	7.63158	9.73684	9.73684	9.73684	9.73684	9.73684	8.68421	10.5263	16.8421	9.73684	10	9.73684	11.5789	11.5789	9.73684	9.73684	11.5789	9.73684	12.8947	9.73684	9.73684	9.73684	11.3158	9.73684	11.0526	11.0526
36	10	13.1579	12.6316	13.6842	11.5789	12.3684	12.3684	11.0526	10.5263	9.73684	9.73684	9.21053	10.2632	9.47368	10.7895	15.2632	10.5263	12.3684	12.3684	13.4211	9.73684	8.68421	10.5263	12.6316	10.7895	10	11.3158	10.5263	12.3684	11.3158	9.21053	10.5263	10	10.5263	9.21053	11.0526	9.73684	11.5789	12.3684	12.3684	10.5263	8.94737	12.6316	11.3158	9.73684	13.1579	9.73684	11.5789	10
37	8.15789	11.3158	10.5263	11.0526	11.0526	11.3158	11.3158	11.3158	11.5789	11.0526	11.0526	11.3158	10.5263	11.0526	11.0526	11.3158	11.0526	11.3158	11.3158	12.1053	10	11.0526	11.5789	8.42105	10	11.3158	10.5263	8.94737	11.3158	7.63158	11.8421	11.3158	11.5789	9.47368	11.5789	13.1579	11.0526	11.0526	11.3158	11.5789	11.0526	9.73684	11.3158	10	11.0526	11.3158	11.0526	11.5789	8.68421
38	39.2105	41.3158	37.3684	38.9474	39.4737	40.7895	39.2105	37.1053	35	37.3684	39.4737	26.3158	39.4737	37.3684	46.5789	38.4211	37.3684	36.3158	41.8421	38.1579	37.3684	29.2105	35.7895	25.7895	40.7895	41.5789	41.5789	37.8947	38.1579	31.8421	32.3684	34.2105	35.7895	31.3158	38.6842	36.8421	35.5263	38.6842	39.4737	37.1053	36.8421	27.8947	37.8947	36.8421	37.8947	37.8947	41.5789	30.5263	27.8947
39	11.0526	11.3158	11.3158	10	11.3158	10.7895	11.0526	10.2632	9.21053	10	10.5263	10.7895	10.7895	11.0526	12.1053	7.36842	11.0526	10.7895	9.21053	10.7895	11.5789	11.5789	8.68421	11.0526	7.63158	8.94737	11.3158	11.8421	9.73684	9.47368	8.15789	11.8421	7.89474	11.5789	11.5789	13.1579	7.63158	9.73684	10.7895	12.6316	10	9.73684	9.21053	10.7895	10.2632	10.7895	11.8421	7.89474	12.8947
40	8.68421	9.47368	11.0526	8.15789	9.47368	9.47368	9.47368	9.47368	9.47368	9.47368	8.15789	9.47368	10.5263	8.15789	8.42105	8.15789	7.89474	9.47368	7.10526	9.47368	11.5789	9.73684	8.42105	8.15789	6.31579	9.73684	7.89474	10	13.4211	6.84211	11.0526	9.21053	6.57895	10.2632	11.0526	10.2632	6.84211	7.89474	9.47368	7.89474	8.42105	9.47368	7.36842	11.3158	9.47368	9.47368	8.15789	6.57895	11.0526
B38 - ANOVA
Source	SS	df	MS	F	Prob>F
Columns	323651	39	8298.74	3441.43	0
Error	41862.3	17360	2.41
Total	365513	17399
B | Receiver Operating Characteristic (ROC) curve
Curve:	P-values
x	FPR	1	0.999678	0.998633	0.998633	0.998633	0
y	TPR	1	1	0.999856	0.999856	0.999856	0
Curve:	'n' Gs
x	FPR	1	0.378478	0.232106	0.148866	0
y	TPR	1	0.947694	0.76807	0.718494	0
Curve:	'n' aligned bases
x	FPR	1	0.999517	0.995657	0.896815	0.545199	0.286714	0
y	TPR	1	0.999713	0.999713	0.995833	0.965225	0.93591	0
Curve:	'n' mismatches
x	FPR	1	0.850973	0.802397	0.733875	0.632138	0.499035	0.313576	0.161895	0
y	TPR	1	0.836183	0.746803	0.62782	0.488432	0.337548	0.202328	0.089237	0
Curve:	'x' mismatches in 'y' bases
x	FPR	1	0.795721	0.209104	0.163342	0.163262	0
y	TPR	1	0.94094	0.730277	0.361115	0.25952	0
C | Confusion matrix
Barcode	1	2	3	4	5	6	7	8	9	10	11	12	13	14	15	16	17	18	19	20	21	22	23	24	25	26	27	28	29	30	31	32	33	34	35	36	37	38	39	40
1	99.82	0	0	0	0	0	0	0	0	0	0	0	0	0	0	0	0	0	0	0	0	0	0	0	0	0	0	0	0	0	0	0	0	0	0	0	0	0	0	0
2	0.09	100	0	0	0	0	0	0	0	0	0	0	0	0	0	0	0	0	0	0	0	0	0	0	0	0	0	0	0	0	0	0	0	0	0	0	0	0	0	0
3	0	0	100	0	0	0	0	0	0	0	0	0	0	0	0	0	0	0	0	0	0	0	0	0	0	0	0	0	0	0	0	0	0	0	0	0	0	0	0	0
4	0.09	0	0	99.95	0	0	0	0	0	0	0	0	0	0	0	0	0	0	0	0	0	0	0	0	0	0	0	0	0	0	0	0	0	0	0	0	0	0	0	0
5	0	0	0	0	100	0	0	0	0	0	0	0	0	0	0	0	0	0	0	0	0	0	0	0	0	0	0	0	0	0	0	0	0	0	0	0	0	0	0	0
6	0	0	0	0	0	100	0	0	0	0	0	0	0	0	0	0	0	0	0	0	0	0	0	0	0	0	0	0	0	0	0	0	0	0	0	0	0	0	0	0
7	0	0	0	0.05	0	0	100	0	0	0	0	0	0	0	0	0	0	0	0	0	0	0	0	0	0	0	0	0	0	0	0	0	0	0	0	0	0	0	0	0
8	0	0	0	0	0	0	0	100	0	0	0	0	0	0	0	0	0	0	0	0	0	0	0	0	0	0	0	0	0	0	0	0	0	0	0	0	0	0	0	0
9	0	0	0	0	0	0	0	0	100	0	0	0	0	0	0	0	0	0	0	0	0	0	0	0	0	0	0	0	0	0	0	0	0	0	0	0	0	0	0	0
10	0	0	0	0	0	0	0	0	0	98.12	0.23	0	0	0	0	0	0	0	0	0	0	0	0	0	0	0	0	0	0	0	0	0	0	0	0	0	0	0	0	0
11	0	0	0	0	0	0	0	0	0	1.41	99.77	0	0	0	0	0	0	0	0	0	4.2	0	0	0	0	0	0	0	0	0	0	0	0	0	0	0	0	0	0	0
12	0	0	0	0	0	0	0	0	0	0	0	100	0	0	0	0	0	0	0.51	0	0	0	0	0	0	0	0	0	0	0	0	0	0	0	0	0	0	0	0	0
13	0	0	0	0	0	0	0	0	0	0	0	0	99.72	0	0	0	0	0	0	0	0	0	0	0	0	0	0	0	0	0	0	0	0	0	0	0	0	0	0	0
14	0	0	0	0	0	0	0	0	0	0	0	0	0	100	0	0	0	0	0	0	0	0	0	0	0	0	0	0	0	0	0	0	0	0	0	0	0	0	0	0
15	0	0	0	0	0	0	0	0	0	0	0	0	0	0	100	0	0	0	0	0	0	0	0	0	0	0	0	0	0	0	0	0	0	0	0	0	0	0	0	0
16	0	0	0	0	0	0	0	0	0	0	0	0	0	0	0	100	0	0	0	0	0	0	0	0	0	0	0	0	0	0	0	0	0	0	0	0	0	0	0	0
17	0	0	0	0	0	0	0	0	0	0	0	0	0	0	0	0	100	0	0	0	0	0	0	0	0	0	0	0	0	0	0	0	0	0	0	0	0	0	0	0
18	0	0	0	0	0	0	0	0	0	0.47	0	0	0	0	0	0	0	100	0	0	0	0	0	0	0	0	0	0	0	0	0	0	0	0	0	0	0	0	0	0
19	0	0	0	0	0	0	0	0	0	0	0	0	0.28	0	0	0	0	0	99.49	0	0	0	0	0	0	0	0	0	0	0	0	0	0	0	0	0	0	0	0	0
20	0	0	0	0	0	0	0	0	0	0	0	0	0	0	0	0	0	0	0	100	0	0	0	0	0	0	0	0	0	0	0	0	0	0	0	0	0	0	0	0
21	0	0	0	0	0	0	0	0	0	0	0	0	0	0	0	0	0	0	0	0	95.8	0	0	0	0	0	0	0	0	0	0	0	0	0	0	0	0	0	0	0
22	0	0	0	0	0	0	0	0	0	0	0	0	0	0	0	0	0	0	0	0	0	100	0	0	0	0	0	0	0.6	0	0	0	0	0	0	0	0	0	0	0.43
23	0	0	0	0	0	0	0	0	0	0	0	0	0	0	0	0	0	0	0	0	0	0	100	0	0	0	0	0	0	0	0	0	0	0	0	0	0	0	0	0
24	0	0	0	0	0	0	0	0	0	0	0	0	0	0	0	0	0	0	0	0	0	0	0	100	0	0	0	0	0	0	0	0	0	0	0	0	0	0	0	0
25	0	0	0	0	0	0	0	0	0	0	0	0	0	0	0	0	0	0	0	0	0	0	0	0	100	0	0	0	0	0	0	0	0	0	0	0	0	0	0	0
26	0	0	0	0	0	0	0	0	0	0	0	0	0	0	0	0	0	0	0	0	0	0	0	0	0	100	0	0	0	0	0	0	0	0	0	0	0	0	0	0
27	0	0	0	0	0	0	0	0	0	0	0	0	0	0	0	0	0	0	0	0	0	0	0	0	0	0	100	0	0	0	0	0	0	0	0	0	0	0	0	0
28	0	0	0	0	0	0	0	0	0	0	0	0	0	0	0	0	0	0	0	0	0	0	0	0	0	0	0	100	0	0	0	0	0	0	0	0	0	0	0	0
29	0	0	0	0	0	0	0	0	0	0	0	0	0	0	0	0	0	0	0	0	0	0	0	0	0	0	0	0	99.4	0	0	0	0	0	0	0	0	0	0	0
30	0	0	0	0	0	0	0	0	0	0	0	0	0	0	0	0	0	0	0	0	0	0	0	0	0	0	0	0	0	100	0	0	0	0	0	0	0	0	0	0
31	0	0	0	0	0	0	0	0	0	0	0	0	0	0	0	0	0	0	0	0	0	0	0	0	0	0	0	0	0	0	100	0	0	0	0	0	0	0	0	0
32	0	0	0	0	0	0	0	0	0	0	0	0	0	0	0	0	0	0	0	0	0	0	0	0	0	0	0	0	0	0	0	99.2	0	0	0	0	0	0	0	0
33	0	0	0	0	0	0	0	0	0	0	0	0	0	0	0	0	0	0	0	0	0	0	0	0	0	0	0	0	0	0	0	0	100	0	0	0	0	0	0	0
34	0	0	0	0	0	0	0	0	0	0	0	0	0	0	0	0	0	0	0	0	0	0	0	0	0	0	0	0	0	0	0	0	0	100	0	0	0	0	0	0
35	0	0	0	0	0	0	0	0	0	0	0	0	0	0	0	0	0	0	0	0	0	0	0	0	0	0	0	0	0	0	0	0	0	0	100	0	0	0	0	0
36	0	0	0	0	0	0	0	0	0	0	0	0	0	0	0	0	0	0	0	0	0	0	0	0	0	0	0	0	0	0	0	0	0	0	0	100	0	0	0	0
37	0	0	0	0	0	0	0	0	0	0	0	0	0	0	0	0	0	0	0	0	0	0	0	0	0	0	0	0	0	0	0	0.8	0	0	0	0	100	0	0	0
38	0	0	0	0	0	0	0	0	0	0	0	0	0	0	0	0	0	0	0	0	0	0	0	0	0	0	0	0	0	0	0	0	0	0	0	0	0	100	0	0
39	0	0	0	0	0	0	0	0	0	0	0	0	0	0	0	0	0	0	0	0	0	0	0	0	0	0	0	0	0	0	0	0	0	0	0	0	0	0	100	0
40	0	0	0	0	0	0	0	0	0	0	0	0	0	0	0	0	0	0	0	0	0	0	0	0	0	0	0	0	0	0	0	0	0	0	0	0	0	0	0	99.57
D | Alignment scores of barcoded probes with 1 and 2 mismatched bases (alignment scores shown)
	B8 - 0MM events				B8 - 1MM events				B8 - 2MM				B8 - 0MM ANOVA
Events	0MM	1MM	2MM		0MM	1MM	2MM		0MM	1MM	2MM		Source	SS	df	MS	F	Prob>F
1	40.7895	34.2105	24.2105		19.4737	25	19.4737		25	30	35.5263		Columns	1204600	2	602299	13657.2	0
2	32.6316	16.0526	32.6316		37.1053	42.6316	37.1053		23.6842	28.6842	34.2105		Error	2977880	67524	44.1
3	25	25	24.2105		28.6842	34.2105	28.6842		26.8421	31.8421	37.3684		Total	4182480	67526
4	42.6316	29.2105	22.3684		39.7368	45.2632	39.7368		38.1579	43.1579	48.6842
5	38.1579	32.6316	27.6316		30	35.5263	30		26.8421	31.8421	37.3684		B8 - 1MM ANOVA
6	34.2105	28.6842	23.6842		19.4737	25	19.4737		28.1579	33.1579	38.6842		Source	SS	df	MS	F	Prob>F
7	42.6316	37.1053	32.1053		27.3684	32.8947	27.3684		23.6842	28.6842	34.2105		Columns	224744	2	112372	2702.66	0
8	26.3158	20.7895	15.7895		28.6842	34.2105	28.6842		23.6842	28.6842	34.2105		Error	1.38056e+06	33204	41.6
9	21.0526	15.5263	10.5263		28.6842	34.2105	28.6842		26.3158	31.3158	36.8421		Total	1.60531e+06	33206
10	19.7368	14.2105	9.21053		30	35.5263	30		22.8947	27.8947	33.4211
11	29.4737	23.9474	18.9474		28.6842	34.2105	28.6842		28.9474	31.8421	37.3684		B8 - 2MM ANOVA
12	34.2105	28.6842	23.6842		28.6842	34.2105	28.6842		38.1579	43.1579	48.6842		Source	SS	df	MS	F	Prob>F
13	48.6842	43.1579	38.1579		35.2632	40.7895	35.2632		34.7368	39.7368	45.2632		Columns	607675	2	303838	7763.95	0
14	16.3158	10.7895	7.89474		30	35.5263	30		38.1579	43.1579	48.6842		Error	1.3148e+06	33597	39.1
15	29.4737	23.9474	18.9474		19.4737	25	19.4737		33.4211	38.4211	43.9474		Total	1.92247e+06	33599
16	34.2105	28.6842	23.6842		30	35.5263	30		36.0526	41.0526	46.5789
17	16.3158	10.7895	8.42105		19.4737	25	19.4737		27.6316	32.6316	38.1579
18	22.8947	18.4211	14.4737		33.1579	38.6842	33.1579		23.6842	28.6842	34.2105
19	38.1579	32.6316	32.1053		27.8947	33.4211	27.8947		25	30	35.5263
20	43.9474	38.4211	33.4211		13.4211	18.9474	13.4211		23.6842	28.6842	34.2105
21	21.5789	16.0526	11.8421		25.2632	30.7895	25.2632		18.9474	23.9474	29.4737
22	40.7895	35.2632	30.2632		29.2105	34.7368	29.2105		27.6316	32.6316	38.1579
23	34.2105	28.6842	23.6842		30.5263	36.0526	30.5263		26.8421	31.8421	37.3684
24	36.0526	30.5263	25.5263		25.2632	30.7895	25.2632		28.9474	33.9474	39.4737
25	35.5263	30	25		20.7895	26.3158	20.7895		34.7368	39.7368	45.2632
26	26.3158	20.7895	15.7895		31.8421	37.3684	31.8421		25	29.2105	34.7368
27	34.2105	28.6842	23.6842		22.6316	28.1579	22.6316		23.6842	28.6842	34.2105
28	37.3684	31.8421	26.8421		23.4211	28.9474	23.4211		26.3158	31.3158	36.8421
29	48.6842	43.1579	38.1579		27.3684	32.8947	27.3684		26.8421	31.8421	37.3684
30	36.8421	31.3158	26.3158		32.6316	38.1579	32.6316		25	30	35.5263
31	26.3158	20.7895	15.7895		27.3684	32.8947	27.3684		25.5263	30.5263	36.0526
32	35.5263	30	25		34.4737	40	34.4737		23.6842	28.6842	34.2105
33	34.2105	28.6842	23.6842		19.4737	25	19.4737		26.8421	31.8421	37.3684
34	34.2105	28.6842	23.6842		31.3158	36.8421	31.3158		23.6842	28.6842	34.2105
35	48.6842	43.1579	38.1579		30.5263	36.0526	30.5263		28.9474	33.9474	39.4737
36	42.6316	37.1053	32.1053		19.4737	25	19.4737		38.1579	43.1579	48.6842
37	43.9474	38.4211	34.2105		41.0526	46.5789	41.0526		22.8947	27.8947	33.4211
38	39.4737	33.9474	28.9474		18.6842	24.2105	18.6842		15.7895	20.7895	26.3158
39	32.1053	26.5789	22.3684		31.3158	36.8421	31.3158		27.6316	32.6316	38.1579
40	38.6842	33.1579	28.1579		26.5789	32.1053	26.5789		22.3684	27.3684	32.8947
41	30.7895	25.2632	20.2632		31.8421	37.3684	31.8421		35.5263	40.5263	46.0526
42	45.2632	39.7368	34.7368		32.6316	38.1579	32.6316		22.3684	26.5789	32.1053
43	36.8421	31.3158	26.3158		27.3684	32.8947	27.3684		23.6842	28.6842	34.2105
44	26.3158	20.7895	15.7895		37.1053	42.6316	37.1053		25.5263	30.5263	36.0526
45	32.1053	27.6316	23.6842		26.5789	32.1053	26.5789		36.0526	41.0526	46.5789
46	35.5263	30	25		31.3158	36.8421	31.3158		23.6842	26.5789	32.1053
47	37.3684	31.8421	26.8421		15.5263	21.0526	15.5263		25	30	35.5263
48	36.8421	31.3158	26.3158		31.8421	37.3684	31.8421		25.5263	30.5263	36.0526
49	32.1053	26.5789	22.3684		25.2632	30.7895	25.2632		19.7368	24.7368	30.2632
50	42.1053	36.5789	31.5789		20.7895	26.3158	20.7895		17.3684	17.3684	22.8947
51	34.2105	28.6842	23.6842		27.3684	32.8947	27.3684		25	30	35.5263
52	36.8421	31.3158	26.3158		32.6316	38.1579	32.6316		25	29.2105	34.7368
53	34.2105	28.6842	23.6842		27.8947	33.4211	27.8947		10.5263	14.7368	20.2632
54	22.8947	17.3684	13.1579		18.1579	23.6842	18.1579		23.6842	28.6842	34.2105
55	30.7895	25.2632	20.2632		27.8947	33.4211	27.8947		25	30	35.5263
56	37.3684	31.8421	26.8421		20.7895	26.3158	20.7895		25.2632	25.2632	30.7895
57	37.3684	31.8421	26.8421		30	35.5263	30		19.7368	24.7368	30.2632
58	34.2105	28.6842	23.6842		27.3684	32.8947	27.3684		23.6842	28.6842	34.2105
59	34.2105	28.6842	23.6842		27.3684	32.8947	27.3684		28.9474	33.9474	39.4737
60	36.8421	31.3158	26.3158		28.6842	34.2105	28.6842		18.4211	23.4211	28.9474
61	34.2105	28.6842	23.6842		39.7368	45.2632	39.7368		23.6842	28.6842	34.2105
62	48.6842	43.1579	38.1579		19.4737	25	19.4737		28.1579	33.1579	38.6842
63	27.6316	22.1053	17.1053		34.4737	40	34.4737		28.1579	33.1579	38.6842
64	36.8421	31.3158	26.3158		30.2632	34.7368	29.2105		26.8421	31.8421	37.3684
65	34.2105	28.6842	23.6842		43.1579	48.6842	43.1579		25	30	35.5263
66	36.8421	31.3158	26.3158		28.6842	34.2105	28.6842		28.1579	33.1579	38.6842
67	39.4737	33.9474	28.9474		28.6842	34.2105	28.6842		23.6842	28.6842	34.2105
68	45.2632	39.7368	34.7368		31.3158	36.8421	31.3158		28.9474	33.9474	39.4737
69	35.5263	30	25		31.8421	37.3684	31.8421		15	20	25.5263
70	26.3158	20.7895	15.7895		30	35.5263	30		28.9474	33.9474	39.4737
71	21.5789	16.0526	11.8421		32.6316	38.1579	32.6316		33.4211	38.4211	43.9474
72	34.7368	29.2105	24.2105		12.1053	17.6316	12.1053		10.5263	15.5263	21.0526
73	21.0526	15.5263	10.5263		27.8947	33.4211	27.8947		38.1579	43.1579	48.6842
74	30.2632	24.7368	19.7368		31.3158	36.8421	31.3158		25	30	35.5263
75	33.4211	27.8947	22.8947		35.2632	40.7895	35.2632		26.3158	31.3158	36.8421
76	36.8421	31.3158	26.3158		43.1579	48.6842	43.1579		25	27.8947	33.4211
77	21.0526	15.5263	10.5263		32.6316	38.1579	32.6316		30.2632	35.2632	40.7895
78	36.8421	31.3158	26.3158		31.3158	36.8421	31.3158		31.5789	36.5789	42.1053
79	32.8947	27.3684	22.3684		30	35.5263	30		25	27.8947	33.4211
80	37.3684	31.8421	26.8421		27.8947	33.4211	27.8947		25	30	35.5263
81	34.2105	28.6842	23.6842		30	35.5263	30		26.8421	31.8421	37.3684
82	24.2105	18.6842	14.4737		20.7895	26.3158	20.7895		22.8947	27.8947	33.4211
83	37.3684	31.8421	26.8421		28.6842	34.2105	28.6842		26.3158	31.3158	36.8421
84	35.5263	30	25		28.6842	34.2105	28.6842		30.2632	35.2632	40.7895
85	25.5263	20	15.7895		30	35.5263	30		38.1579	43.1579	48.6842
86	45.2632	39.7368	34.7368		31.8421	37.3684	31.8421		21.0526	25.2632	30.7895
87	34.7368	29.2105	24.2105		28.6842	34.2105	28.6842		34.7368	39.7368	45.2632
88	42.6316	37.1053	32.1053		35.7895	41.3158	35.7895		24.2105	29.2105	34.7368
89	21.0526	15.5263	10.5263		33.1579	38.6842	33.1579		23.6842	28.6842	34.2105
90	26.8421	21.3158	16.3158		31.3158	36.8421	31.3158		26.3158	31.3158	36.8421
91	38.1579	32.6316	27.6316		37.1053	42.6316	37.1053		26.3158	31.3158	36.8421
92	36.8421	31.3158	26.3158		27.8947	33.4211	27.8947		38.1579	43.1579	48.6842
93	36.8421	31.3158	26.3158		30	35.5263	30		25	30	35.5263
94	37.3684	31.8421	26.8421		32.6316	38.1579	32.6316		15.7895	20.7895	26.3158
95	34.2105	28.6842	23.6842		28.6842	34.2105	28.6842		23.6842	28.6842	34.2105
96	34.2105	28.6842	23.6842		31.8421	37.3684	31.8421		18.4211	23.4211	28.9474
97	36.8421	31.3158	26.3158		29.2105	34.7368	29.2105		38.1579	43.1579	48.6842
98	26.3158	20.7895	15.7895		31.3158	36.8421	31.3158		25	30	35.5263
99	36.8421	31.3158	26.3158		28.6842	34.2105	28.6842		14.4737	19.4737	25
100	38.1579	32.6316	27.6316		32.6316	38.1579	32.6316		31.5789	36.5789	42.1053
101	36.8421	31.3158	26.3158		31.8421	37.3684	31.8421		29.4737	34.4737	40
102	38.6842	33.1579	28.1579		38.4211	43.9474	38.4211		24.2105	29.2105	34.7368
103	35.5263	30	25		31.8421	37.3684	31.8421		15.7895	20.7895	26.3158
104	26.3158	20.7895	15.7895		29.2105	34.7368	29.2105		38.1579	43.1579	48.6842
105	37.3684	31.8421	26.8421		35.2632	40.7895	35.2632		14.4737	19.4737	25
106	37.3684	31.8421	26.8421		32.6316	38.1579	32.6316		27.6316	31.8421	37.3684
107	40.7895	35.2632	30.2632		35.2632	40.7895	35.2632		25.5263	30.5263	36.0526
108	22.3684	16.8421	11.8421		31.3158	36.8421	31.3158		23.6842	28.6842	34.2105
109	35.5263	30	25		37.1053	42.6316	37.1053		30.2632	35.2632	40.7895
110	35.5263	30	25		29.2105	34.7368	29.2105		25	30	35.5263
111	35.5263	30	25		32.6316	38.1579	32.6316		15.7895	20.7895	26.3158
112	34.2105	28.6842	23.6842		32.6316	38.1579	32.6316		15.7895	20.7895	26.3158
113	36.8421	31.3158	26.3158		30	35.5263	30		26.8421	31.8421	37.3684
114	36.8421	31.3158	26.3158		30	35.5263	30		21.5789	26.5789	32.1053
115	30.7895	25.2632	20.2632		39.7368	45.2632	39.7368		26.8421	31.8421	37.3684
116	32.8947	27.3684	22.3684		31.3158	36.8421	31.3158		19.7368	24.7368	30.2632
117	36.8421	31.3158	26.3158		26.5789	32.1053	26.5789		26.8421	31.8421	37.3684
118	38.1579	32.6316	27.6316		23.4211	28.9474	23.4211		26.8421	31.8421	37.3684
119	28.1579	22.6316	17.6316		43.1579	48.6842	43.1579		27.6316	32.6316	38.1579
120	34.2105	28.6842	23.6842		14.2105	19.7368	14.2105		17.1053	22.1053	27.6316
121	42.1053	36.5789	31.5789		28.6842	34.2105	28.6842		26.3158	31.3158	36.8421
122	25.5263	20	15.7895		32.6316	38.1579	32.6316		27.6316	32.6316	38.1579
123	26.3158	20.7895	15.7895		30	35.5263	30		26.3158	31.3158	36.8421
124	35.5263	30	25		14.2105	19.7368	14.2105		23.6842	28.6842	34.2105
125	34.2105	28.6842	23.6842		28.6842	34.2105	28.6842		10.5263	15.5263	21.0526
126	40.7895	35.2632	30.2632		30	35.5263	30		35.5263	40.5263	46.0526
127	38.1579	32.6316	27.6316		24.7368	30.2632	24.7368		26.3158	29.2105	34.7368
128	42.6316	37.1053	32.1053		13.4211	18.9474	13.4211		33.4211	38.4211	43.9474
129	35.5263	30	25		28.6842	34.2105	28.6842		26.3158	31.3158	36.8421
130	36.8421	31.3158	26.3158		31.3158	36.8421	31.3158		23.6842	28.6842	34.2105
131	34.2105	28.6842	23.6842		33.9474	39.4737	33.9474		22.3684	26.5789	32.1053
132	27.6316	22.1053	17.1053		15.5263	21.0526	15.5263		26.8421	31.8421	37.3684
133	34.2105	28.6842	23.6842		27.8947	33.4211	27.8947		34.7368	39.7368	45.2632
134	38.6842	33.1579	28.1579		16.0526	21.5789	16.0526		14.4737	19.4737	25
135	25.5263	20	15		28.6842	34.2105	28.6842		18.4211	23.4211	28.9474
136	38.1579	32.6316	27.6316		24.7368	30.2632	24.7368		29.4737	34.4737	40
137	38.1579	32.6316	27.6316		37.1053	42.6316	37.1053		26.3158	31.3158	36.8421
138	21.0526	15.5263	10.5263		39.7368	45.2632	39.7368		28.9474	33.9474	39.4737
139	36.0526	30.5263	25.5263		31.8421	37.3684	31.8421		19.7368	24.7368	30.2632
140	42.1053	36.5789	31.5789		39.7368	45.2632	39.7368		35.5263	40.5263	46.0526
141	36.8421	31.3158	26.3158		41.0526	46.5789	41.0526		24.2105	29.2105	34.7368
142	34.2105	28.6842	23.6842		21.3158	26.8421	21.3158		30.2632	35.2632	40.7895
143	35.5263	30	25		26.5789	32.1053	26.5789		22.8947	27.8947	33.4211
144	42.1053	36.5789	31.5789		30	35.5263	30		23.6842	27.8947	33.4211
145	38.6842	33.1579	28.1579		29.2105	34.7368	29.2105		30.2632	34.4737	40
146	35.5263	30	25		35.2632	40.7895	35.2632		10.5263	15.5263	21.0526
147	42.6316	37.1053	32.1053		33.1579	38.6842	33.1579		22.3684	27.3684	32.8947
148	42.6316	37.1053	32.1053		28.6842	34.2105	28.6842		27.8947	33.4211	33.4211
149	26.3158	20.7895	15.7895		30	35.5263	30		15.7895	20.7895	26.3158
150	21.0526	15.5263	10.5263		17.3684	22.8947	17.3684		26.3158	31.3158	36.8421
151	35.5263	30	25		33.1579	38.6842	33.1579		14.4737	19.4737	25
152	38.6842	33.1579	28.1579		31.8421	37.3684	31.8421		15.7895	20.7895	26.3158
153	36.8421	31.3158	26.3158		26.5789	32.1053	26.5789		26.8421	31.8421	37.3684
154	36.8421	31.3158	26.3158		24.7368	30.2632	24.7368		28.9474	33.9474	39.4737
155	36.8421	31.3158	26.3158		30	35.5263	30		26.3158	31.3158	36.8421
156	36.8421	31.3158	26.3158		43.1579	48.6842	43.1579		22.3684	27.3684	32.8947
157	17.6316	12.1053	10.5263		30.5263	36.0526	30.5263		29.4737	34.4737	40
158	21.0526	15.5263	10.5263		39.7368	45.2632	39.7368		37.3684	42.3684	47.8947
159	34.2105	28.6842	23.6842		28.6842	34.2105	28.6842		23.6842	28.6842	34.2105
160	45.2632	39.7368	34.7368		31.8421	37.3684	31.8421		25.5263	30.5263	36.0526
161	34.2105	28.6842	23.6842		35.2632	40.7895	35.2632		15.7895	20.7895	26.3158
162	34.2105	28.6842	23.6842		25.2632	30.7895	25.2632		22.3684	27.3684	32.8947
163	21.0526	15.5263	10.5263		23.9474	29.4737	23.9474		22.3684	25.2632	30.7895
164	19.7368	14.2105	9.21053		34.2105	38.6842	33.1579		31.5789	36.5789	42.1053
165	34.2105	28.6842	23.6842		28.6842	34.2105	28.6842		26.3158	31.3158	36.8421
166	33.4211	27.8947	22.8947		15.5263	21.0526	15.5263		25	30	35.5263
167	30.7895	25.2632	21.0526		30	35.5263	30		28.1579	33.1579	38.6842
168	42.6316	37.1053	32.1053		28.6842	34.2105	28.6842		28.9474	33.9474	39.4737
169	35.5263	30	25		31.3158	36.8421	31.3158		25	30	35.5263
170	38.1579	32.6316	27.6316		30.5263	36.0526	30.5263		24.2105	29.2105	34.7368
171	37.3684	31.8421	26.8421		33.1579	38.6842	33.1579		26.8421	31.8421	37.3684
172	36.8421	31.3158	26.3158		19.4737	25	19.4737		20.2632	25.2632	30.7895
173	40.7895	35.2632	30.2632		18.6842	24.2105	18.6842		23.6842	28.6842	34.2105
174	36.8421	31.3158	26.3158		33.1579	38.6842	33.1579		23.6842	28.6842	34.2105
175	48.6842	43.1579	38.1579		27.8947	33.4211	27.8947		30.2632	35.2632	40.7895
176	38.1579	32.6316	27.6316		26.5789	32.1053	26.5789		38.1579	43.1579	48.6842
177	40.7895	35.2632	30.2632		31.8421	37.3684	31.8421		26.8421	31.8421	37.3684
178	36.0526	30.5263	25.5263		35.2632	40.7895	35.2632		31.5789	36.5789	42.1053
179	36.8421	31.3158	26.3158		30	35.5263	30		28.9474	33.9474	39.4737
180	34.7368	29.2105	24.2105		17.3684	22.8947	17.3684		26.8421	31.8421	37.3684
181	33.4211	27.8947	23.6842		37.1053	42.6316	37.1053		25	30	35.5263
182	40.7895	35.2632	30.2632		35.2632	40.7895	35.2632		34.7368	39.7368	45.2632
183	34.2105	28.6842	23.6842		28.6842	34.2105	28.6842		25	30	35.5263
184	19.7368	14.2105	9.21053		39.7368	45.2632	39.7368		25	30	35.5263
185	35.5263	30	25		31.3158	36.8421	31.3158		24.2105	29.2105	34.7368
186	35.5263	30	25		31.3158	36.8421	31.3158		27.6316	32.6316	38.1579
187	21.0526	15.5263	10.5263		27.8947	33.4211	27.8947		23.6842	28.6842	34.2105
188	45.2632	39.7368	34.7368		28.6842	34.2105	28.6842		36.0526	41.0526	46.5789
189	24.2105	18.6842	15.7895		18.6842	24.2105	18.6842		26.3158	31.3158	36.8421
190	36.0526	30.5263	26.3158		15.5263	21.0526	15.5263		23.6842	28.6842	34.2105
191	33.4211	27.8947	22.8947		28.6842	34.2105	28.6842		23.6842	28.6842	34.2105
192	36.8421	31.3158	26.3158		32.6316	38.1579	32.6316		25	30	35.5263
193	40.7895	35.2632	30.2632		29.2105	34.7368	29.2105		28.1579	33.1579	38.6842
194	27.6316	22.1053	17.1053		31.3158	36.8421	31.3158		10.5263	15.5263	21.0526
195	32.1053	26.5789	23.6842		26.5789	32.1053	26.5789		26.8421	31.8421	37.3684
196	35.5263	30	25		33.1579	38.6842	33.1579		24.2105	29.2105	34.7368
197	35.5263	30	25		35.2632	40.7895	35.2632		17.1053	22.1053	27.6316
198	32.1053	26.5789	21.5789		30	35.5263	30		36.0526	41.0526	46.5789
199	21.0526	15.5263	10.5263		30	35.5263	30		15.7895	20.7895	26.3158
200	33.4211	27.8947	23.6842		43.1579	48.6842	43.1579		19.7368	24.7368	30.2632
201	34.2105	28.6842	23.6842		15.5263	21.0526	15.5263		35.5263	39.7368	45.2632
202	18.9474	13.4211	9.21053		37.1053	42.6316	37.1053		20.2632	25.2632	30.7895
203	37.3684	31.8421	26.8421		30	35.5263	30		21.0526	25.2632	30.7895
204	28.9474	23.4211	18.4211		31.3158	36.8421	31.3158		30.2632	35.2632	40.7895
205	37.3684	31.8421	26.8421		37.1053	42.6316	37.1053		29.4737	34.4737	40
206	35.5263	30	25		31.3158	36.8421	31.3158		33.4211	38.4211	43.9474
207	36.8421	31.3158	26.3158		31.3158	36.8421	31.3158		26.8421	31.8421	37.3684
208	37.3684	31.8421	26.8421		29.2105	34.7368	29.2105		10.5263	15.5263	21.0526
209	22.8947	17.3684	13.1579		30	35.5263	30		25	29.2105	34.7368
210	19.7368	14.2105	9.21053		28.6842	34.2105	28.6842		21.5789	26.5789	32.1053
211	21.0526	15.5263	10.5263		31.8421	37.3684	31.8421		23.6842	28.6842	34.2105
212	35.5263	30	25		29.2105	34.7368	29.2105		10.5263	15.5263	21.0526
213	25	19.4737	14.4737		28.6842	34.2105	28.6842		25.5263	30.5263	36.0526
214	17.6316	12.1053	9.21053		24.7368	30.2632	24.7368		23.6842	28.6842	34.2105
215	34.7368	29.2105	24.2105		16.0526	21.5789	16.0526		25	30	35.5263
216	36.0526	30.5263	25.5263		22.1053	27.6316	22.1053		21.0526	25.2632	30.7895
217	34.2105	28.6842	23.6842		27.8947	33.4211	27.8947		25.5263	30.5263	36.0526
218	34.7368	29.2105	24.2105		15.5263	21.0526	15.5263		24.2105	29.2105	34.7368
219	35.5263	30	25		30	35.5263	30		11.8421	16.8421	22.3684
220	33.4211	27.8947	23.6842		28.6842	34.2105	28.6842		30.2632	35.2632	40.7895
221	32.1053	26.5789	22.3684		35.2632	40.7895	35.2632		36.0526	41.0526	46.5789
222	36.0526	30.5263	25.5263		33.9474	39.4737	33.9474		22.3684	27.3684	32.8947
223	17.6316	12.3684	12.3684		35.2632	40.7895	35.2632		21.5789	26.5789	32.1053
224	34.2105	28.6842	23.6842		31.3158	36.8421	31.3158		27.6316	32.6316	38.1579
225	37.3684	31.8421	26.8421		30	35.5263	30		30.2632	35.2632	40.7895
226	35.5263	30	25		21.3158	26.8421	21.3158		25	30	35.5263
227	34.2105	28.6842	23.6842		31.3158	36.8421	31.3158		10.5263	15.5263	21.0526
228	35.5263	30	25		30.5263	36.0526	30.5263		15.7895	20.7895	26.3158
229	40.7895	35.2632	30.2632		31.8421	37.3684	31.8421		14.4737	19.4737	25
230	25.5263	20	17.1053		43.1579	48.6842	43.1579		26.3158	31.3158	36.8421
231	34.7368	29.2105	24.2105		15.5263	21.0526	15.5263		25	30	35.5263
232	35.5263	30	25		25.2632	30.7895	25.2632		23.6842	28.6842	34.2105
233	34.7368	29.2105	24.2105		33.9474	39.4737	33.9474		26.3158	31.3158	36.8421
234	32.1053	26.5789	21.5789		31.3158	36.8421	31.3158		26.3158	31.3158	36.8421
235	28.9474	23.4211	18.4211		22.1053	27.6316	22.1053		10.5263	15.5263	21.0526
236	35.5263	30	25		23.4211	28.9474	23.4211		28.9474	33.9474	39.4737
237	33.4211	27.8947	25		43.1579	48.6842	43.1579		23.6842	28.6842	34.2105
238	30.7895	25.2632	22.3684		33.1579	38.6842	33.1579		27.6316	32.6316	38.1579
239	34.2105	28.6842	23.6842		29.2105	34.7368	29.2105		23.6842	28.6842	34.2105
240	38.1579	32.6316	27.6316		30	35.5263	30		23.6842	28.6842	34.2105
241	47.8947	42.3684	37.3684		31.8421	37.3684	31.8421		28.1579	33.1579	38.6842
242	37.3684	31.8421	26.8421		39.7368	45.2632	39.7368		36.0526	41.0526	46.5789
243	34.2105	28.6842	23.6842		33.1579	38.6842	33.1579		38.1579	43.1579	48.6842
244	21.0526	15.5263	10.5263		18.1579	23.6842	18.1579		23.6842	28.6842	34.2105
245	38.1579	32.6316	27.6316		41.0526	46.5789	41.0526		21.5789	26.5789	32.1053
246	35.5263	30	25		33.9474	39.4737	33.9474		15.7895	20.7895	26.3158
247	37.3684	31.8421	26.8421		30	35.5263	30		23.6842	28.6842	34.2105
248	17.6316	12.1053	9.21053		32.6316	38.1579	32.6316		19.7368	24.7368	30.2632
249	38.1579	32.6316	27.6316		30	35.5263	30		30.2632	35.2632	40.7895
250	34.7368	29.2105	24.2105		31.3158	36.8421	31.3158		7.89474	10.7895	16.3158
251	19.7368	14.2105	9.73684		29.2105	34.7368	29.2105		26.3158	31.3158	36.8421
252	38.1579	32.6316	27.6316		40.5263	46.0526	40.5263		30.2632	35.2632	40.7895
253	26.3158	20.7895	15.7895		24.7368	30.2632	24.7368		25.5263	30.5263	36.0526
254	39.4737	33.9474	28.9474		26.5789	32.1053	26.5789		19.7368	24.7368	30.2632
255	31.5789	26.0526	21.0526		33.1579	38.6842	33.1579		30.2632	35.2632	40.7895
256	32.8947	27.3684	22.3684		29.2105	34.7368	29.2105		25	30	35.5263
257	36.0526	30.5263	25.5263		30	35.5263	30		32.1053	37.1053	42.6316
258	42.1053	36.5789	31.5789		30.7895	35.5263	30		30.2632	35.2632	40.7895
259	36.0526	30.5263	25.5263		31.3158	36.8421	31.3158		23.6842	28.6842	34.2105
260	34.2105	28.6842	23.6842		30.5263	36.0526	30.5263		24.2105	29.2105	34.7368
261	21.5789	16.0526	11.8421		28.6842	34.2105	28.6842		15.7895	20.7895	26.3158
262	45.2632	39.7368	34.7368		19.4737	25	19.4737		17.6316	22.6316	28.1579
263	45.2632	39.7368	34.7368		32.6316	38.1579	32.6316		26.5789	26.5789	32.1053
264	34.2105	28.6842	23.6842		33.1579	38.6842	33.1579		25	30	35.5263
265	37.3684	31.8421	26.8421		30	35.5263	30		18.9474	23.9474	29.4737
266	33.4211	27.8947	22.8947		19.4737	25	19.4737		23.6842	28.6842	34.2105
267	48.6842	43.1579	38.1579		29.2105	34.7368	29.2105		24.2105	29.2105	34.7368
268	43.9474	38.4211	34.2105		32.6316	38.1579	32.6316		25	30	35.5263
269	48.6842	43.1579	38.1579		42.3684	47.8947	42.3684		25	30	35.5263
270	34.2105	28.6842	23.6842		28.6842	34.2105	28.6842		23.6842	28.6842	34.2105
271	34.7368	29.2105	24.2105		44.4737	50	44.4737		23.6842	28.6842	34.2105
272	34.2105	28.6842	23.6842		32.6316	38.1579	32.6316		26.3158	31.3158	36.8421
273	27.6316	22.1053	17.1053		31.8421	37.3684	31.8421		24.2105	29.2105	34.7368
274	34.7368	29.2105	24.2105		28.6842	34.2105	28.6842		32.1053	37.1053	42.6316
275	35.5263	30	25		31.3158	36.8421	31.3158		25	30	35.5263
276	38.1579	32.6316	27.6316		30.5263	36.0526	30.5263		10.5263	15.5263	21.0526
277	37.3684	31.8421	26.8421		35.2632	40.7895	35.2632		26.3158	31.3158	36.8421
278	34.2105	28.6842	23.6842		31.3158	36.8421	31.3158		26.8421	31.8421	37.3684
279	34.2105	28.6842	23.6842		44.4737	50	44.4737		26.8421	31.8421	37.3684
280	48.6842	43.1579	38.1579		17.3684	22.8947	17.3684		26.3158	31.3158	36.8421
281	38.1579	32.6316	27.6316		32.6316	38.1579	32.6316		28.1579	33.1579	38.6842
282	33.4211	27.8947	25		39.7368	45.2632	39.7368		23.6842	28.6842	34.2105
283	25	19.4737	14.4737		32.6316	38.1579	32.6316		23.6842	28.6842	34.2105
284	34.2105	28.6842	23.6842		23.4211	28.9474	23.4211		27.6316	32.6316	38.1579
285	37.3684	31.8421	26.8421		31.3158	36.8421	31.3158		23.6842	28.6842	34.2105
286	35.5263	30	25		33.1579	38.6842	33.1579		23.6842	28.6842	34.2105
287	34.2105	28.6842	23.6842		36.5789	42.1053	36.5789		34.7368	39.7368	45.2632
288	35.5263	30	25		27.8947	33.4211	27.8947		38.1579	43.1579	48.6842
289	42.6316	37.1053	32.1053		27.3684	32.8947	27.3684		25	30	35.5263
290	35.5263	30	25		19.4737	25	19.4737		7.89474	12.1053	17.6316
291	32.1053	26.5789	21.5789		19.4737	25	19.4737		25.5263	30.5263	36.0526
292	30.7895	25.2632	21.0526		28.6842	34.2105	28.6842		34.2105	39.2105	44.7368
293	38.6842	34.2105	30.2632		29.2105	34.7368	29.2105		14.4737	19.4737	25
294	37.3684	31.8421	26.8421		31.8421	37.3684	31.8421		25	30	35.5263
295	48.6842	43.1579	38.1579		27.3684	32.8947	27.3684		28.9474	33.9474	39.4737
296	38.1579	32.6316	27.6316		31.3158	36.8421	31.3158		25	30	35.5263
297	36.8421	31.3158	26.3158		31.8421	37.3684	31.8421		30.2632	35.2632	40.7895
298	46.0526	40.5263	35.5263		33.9474	39.4737	33.9474		21.0526	23.9474	29.4737
299	28.9474	23.4211	18.4211		41.0526	46.5789	41.0526		21.0526	25.2632	30.7895
300	35.5263	30	25		32.6316	38.1579	32.6316		10.5263	15.5263	21.0526
301	28.1579	22.6316	18.4211		31.8421	37.3684	31.8421		34.7368	39.7368	45.2632
302	34.2105	28.6842	23.6842		17.3684	22.8947	17.3684		22.3684	26.5789	32.1053
303	30.7895	25.2632	21.0526		19.4737	25	19.4737		10.5263	15.5263	21.0526
304	35.5263	30	25		19.4737	25	19.4737		25	30	35.5263
305	34.2105	28.6842	23.6842		28.6842	34.2105	28.6842		26.8421	31.8421	37.3684
306	35.5263	30	25		30.5263	36.0526	30.5263		10.5263	15.5263	21.0526
307	35.5263	30	25		28.6842	34.2105	28.6842		25	30	35.5263
308	32.1053	26.5789	22.3684		19.4737	25	19.4737		25	30	35.5263
309	34.2105	28.6842	23.6842		24.7368	30.2632	24.7368		11.8421	16.8421	22.3684
310	36.8421	31.3158	26.3158		39.7368	45.2632	39.7368		18.4211	23.4211	28.9474
311	34.2105	28.6842	23.6842		13.4211	18.9474	13.4211		27.6316	32.6316	38.1579
312	32.1053	26.5789	22.3684		30	35.5263	30		26.8421	31.8421	37.3684
313	34.2105	28.6842	23.6842		32.6316	38.1579	32.6316		30.2632	35.2632	40.7895
314	35.5263	30	25		32.6316	38.1579	32.6316		25	27.8947	33.4211
315	34.7368	29.2105	24.2105		30.5263	36.0526	30.5263		27.6316	32.6316	38.1579
316	35.5263	30	25		29.2105	34.7368	29.2105		15.7895	20.7895	26.3158
317	38.6842	33.1579	28.1579		20.7895	26.3158	20.7895		34.7368	39.7368	45.2632
318	35.5263	30	25		31.8421	37.3684	31.8421		21.5789	26.5789	32.1053
319	35.5263	30	25		26.5789	32.1053	26.5789		26.3158	31.3158	36.8421
320	37.3684	31.8421	26.8421		33.1579	38.6842	33.1579		25	30	35.5263
321	36.8421	31.3158	26.3158		31.3158	36.8421	31.3158		25	30	35.5263
322	32.8947	27.3684	22.3684		31.3158	36.8421	31.3158		25	30	35.5263
323	46.5789	41.0526	36.0526		31.8421	37.3684	31.8421		25.5263	30.5263	36.0526
324	21.0526	15.5263	10.5263		43.1579	48.6842	43.1579		25.5263	30.5263	36.0526
325	45.2632	39.7368	34.7368		30.5263	36.0526	30.5263		23.6842	28.6842	34.2105
326	36.8421	31.3158	26.3158		20.7895	26.3158	20.7895		25	30	35.5263
327	36.8421	31.3158	26.3158		41.0526	46.5789	41.0526		27.6316	32.6316	38.1579
328	35.5263	30	25		28.6842	34.2105	28.6842		25	30	35.5263
329	45.2632	39.7368	34.7368		31.3158	36.8421	31.3158		15.7895	20.7895	26.3158
330	27.6316	22.1053	17.1053		39.7368	45.2632	39.7368		26.3158	31.3158	36.8421
331	35.5263	30	25		31.8421	37.3684	31.8421		23.6842	28.6842	34.2105
332	35.5263	30	25		19.4737	25	19.4737		34.7368	39.7368	45.2632
333	22.3684	16.8421	11.8421		31.3158	36.8421	31.3158		25	30	35.5263
334	35.5263	30	25		20.7895	26.3158	20.7895		38.1579	43.1579	48.6842
335	40.7895	35.2632	30.2632		30	35.5263	30		24.2105	29.2105	34.7368
336	34.2105	28.6842	23.6842		33.9474	39.4737	33.9474		14.4737	19.4737	25
337	34.2105	28.6842	23.6842		30.5263	36.0526	30.5263		27.6316	32.6316	38.1579
338	35.5263	30	25		28.6842	34.2105	28.6842		26.3158	31.3158	36.8421
339	35.5263	30	25		22.1053	27.6316	22.1053		27.6316	32.6316	38.1579
340	33.4211	27.8947	23.6842		16.8421	22.3684	16.8421		7.89474	12.1053	17.6316
341	19.7368	14.2105	9.21053		43.1579	48.6842	43.1579		25	30	35.5263
342	35.5263	30	25		31.3158	36.8421	31.3158		27.6316	32.6316	38.1579
343	45.2632	39.7368	34.7368		29.2105	34.7368	29.2105		25	30	35.5263
344	32.1053	26.5789	22.3684		39.7368	45.2632	39.7368		25	30	35.5263
345	35.5263	30	25		43.1579	48.6842	43.1579		22.3684	27.3684	32.8947
346	45.2632	39.7368	34.7368		31.3158	36.8421	31.3158		23.6842	28.6842	34.2105
347	34.2105	28.6842	23.6842		30	35.5263	30		19.7368	24.7368	30.2632
348	35.5263	30	25		31.3158	36.8421	31.3158		25.5263	30.5263	36.0526
349	26.3158	20.7895	15.7895		26.5789	32.1053	26.5789		26.8421	31.8421	37.3684
350	36.8421	31.3158	26.3158		30	35.5263	30		26.8421	31.8421	37.3684
351	30.7895	25.2632	21.0526		28.6842	34.2105	28.6842		22.3684	26.5789	32.1053
352	33.4211	27.8947	22.8947		33.9474	39.4737	33.9474		32.1053	37.1053	42.6316
353	39.4737	33.9474	28.9474		15.5263	21.0526	15.5263		36.0526	41.0526	46.5789
354	34.7368	29.2105	26.3158		28.6842	34.2105	28.6842		25	30	35.5263
355	38.1579	32.6316	27.6316		30	35.5263	30		34.7368	39.7368	45.2632
356	25	19.4737	14.4737		30	35.5263	30		32.1053	37.1053	42.6316
357	21.0526	15.5263	10.5263		30	35.5263	30		21.5789	26.5789	32.1053
358	28.9474	23.4211	18.4211		25.2632	30.7895	25.2632		24.2105	29.2105	34.7368
359	38.1579	32.6316	27.6316		32.6316	38.1579	32.6316		28.9474	33.9474	39.4737
360	34.2105	28.6842	23.6842		33.1579	38.6842	33.1579		23.6842	28.6842	34.2105
361	36.8421	31.3158	26.3158		39.7368	45.2632	39.7368		23.6842	28.6842	34.2105
362	35.5263	30	25		20.7895	26.3158	20.7895		39.4737	44.4737	50
363	26.3158	20.7895	15.7895		20.7895	26.3158	20.7895		28.9474	33.9474	39.4737
364	30.2632	24.7368	19.7368		30	35.5263	30		25	30	35.5263
365	34.2105	28.6842	23.6842		13.4211	18.9474	13.4211		30.2632	35.2632	40.7895
366	46.0526	40.5263	35.5263		26.5789	32.1053	26.5789		23.6842	28.6842	34.2105
367	45.2632	39.7368	34.7368		15.5263	21.0526	15.5263		23.6842	28.6842	34.2105
368	34.2105	28.6842	23.6842		30.5263	36.0526	30.5263		33.4211	38.4211	43.9474
369	40	34.4737	29.4737		19.4737	25	19.4737		23.6842	28.6842	34.2105
370	36.8421	31.3158	26.3158		28.6842	34.2105	28.6842		35.5263	40.5263	46.0526
371	22.8947	17.3684	12.3684		39.7368	45.2632	39.7368		25	30	35.5263
372	34.2105	28.6842	23.6842		27.3684	32.8947	27.3684		19.7368	24.7368	30.2632
373	38.6842	33.1579	28.1579		30.5263	36.0526	30.5263		25.5263	30.5263	36.0526
374	21.0526	15.5263	10.5263		33.1579	38.6842	33.1579		25.5263	30.5263	36.0526
375	36.8421	31.3158	26.3158		31.8421	37.3684	31.8421		30.2632	35.2632	40.7895
376	30.2632	24.7368	19.7368		40.5263	46.0526	40.5263		26.8421	31.8421	37.3684
377	38.1579	32.6316	27.6316		15.5263	21.0526	15.5263		26.3158	31.3158	36.8421
378	30.7895	25.2632	21.0526		30	35.5263	30		23.6842	28.6842	34.2105
379	17.6316	12.1053	7.89474		28.6842	34.2105	28.6842		38.1579	43.1579	48.6842
380	34.7368	29.2105	25		37.1053	42.6316	37.1053		9.21053	13.4211	18.9474
381	36.0526	30.5263	26.3158		27.8947	33.4211	27.8947		18.4211	23.4211	28.9474
382	35.5263	30	25		31.8421	37.3684	31.8421		25	30	35.5263
383	34.7368	29.2105	24.2105		29.2105	34.7368	29.2105		27.6316	32.6316	38.1579
384	34.2105	28.6842	23.6842		40.5263	46.0526	40.5263		28.1579	33.1579	38.6842
385	40.7895	35.2632	30.2632		31.3158	36.8421	31.3158		38.1579	43.1579	48.6842
386	38.6842	33.1579	28.1579		25.2632	30.7895	25.2632		28.9474	33.9474	39.4737
387	35.5263	30	25		32.6316	38.1579	32.6316		25	30	35.5263
388	42.6316	38.1579	37.1053		27.8947	33.4211	27.8947		38.1579	43.1579	48.6842
389	35.5263	30	25		15.5263	21.0526	15.5263		23.6842	28.6842	34.2105
390	17.6316	12.1053	8.42105		28.6842	34.2105	28.6842		34.7368	39.7368	45.2632
391	36.8421	31.3158	26.3158		31.3158	36.8421	31.3158		23.6842	28.6842	34.2105
392	30.7895	25.2632	20.2632		28.6842	34.2105	28.6842		14.4737	19.4737	25
393	33.4211	27.8947	22.8947		22.6316	28.1579	22.6316		14.4737	19.4737	25
394	48.6842	43.1579	38.1579		30	35.5263	30		22.3684	27.3684	32.8947
395	35.5263	30	25		37.1053	42.6316	37.1053		26.3158	31.3158	36.8421
396	25	19.4737	14.4737		29.2105	34.7368	29.2105		9.21053	14.2105	19.7368
397	45.2632	39.7368	35.5263		27.8947	33.4211	27.8947		23.6842	28.6842	34.2105
398	38.1579	32.6316	27.6316		29.2105	34.7368	29.2105		26.8421	31.8421	37.3684
399	38.1579	32.6316	27.6316		39.7368	45.2632	39.7368		25	30	35.5263
400	46.5789	41.0526	36.0526		32.6316	38.1579	32.6316		19.7368	24.7368	30.2632
401	39.4737	33.9474	28.9474		29.2105	34.7368	29.2105		34.7368	39.7368	45.2632
402	36.0526	30.5263	25.5263		19.4737	25	19.4737		10.5263	15.5263	21.0526
403	34.7368	29.2105	24.2105		29.2105	34.7368	29.2105		21.5789	26.5789	32.1053
404	34.7368	29.2105	24.2105		31.8421	37.3684	31.8421		26.8421	31.8421	37.3684
405	34.2105	28.6842	23.6842		15.5263	21.0526	15.5263		30.2632	35.2632	40.7895
406	36.8421	31.3158	26.3158		35.2632	40.7895	35.2632		23.6842	28.6842	34.2105
407	19.7368	14.2105	9.21053		29.2105	34.7368	29.2105		26.3158	31.3158	36.8421
408	35.5263	30	25		35.7895	41.3158	35.7895		26.8421	31.8421	37.3684
409	45.2632	39.7368	34.7368		26.5789	32.1053	26.5789		32.1053	37.1053	42.6316
410	48.6842	43.1579	38.1579		33.1579	38.6842	33.1579		14.4737	19.4737	25
411	40.7895	35.2632	30.2632		33.9474	39.4737	33.9474		25	30	35.5263
412	36.8421	31.3158	26.3158		28.6842	34.2105	28.6842		23.6842	28.6842	34.2105
413	30.7895	25.2632	21.0526		29.2105	34.7368	29.2105		34.7368	39.7368	45.2632
414	36.8421	31.3158	26.3158		23.4211	28.9474	23.4211		26.3158	31.3158	36.8421
415	19.7368	14.2105	9.21053		27.3684	32.8947	27.3684		18.4211	23.4211	28.9474
416	32.1053	26.5789	21.5789		16.8421	22.3684	16.8421		26.8421	31.8421	37.3684
417	36.8421	31.3158	26.3158		28.6842	34.2105	28.6842		28.9474	33.9474	39.4737
418	25	19.4737	14.4737		27.8947	33.4211	27.8947		25	30	35.5263
419	33.4211	27.8947	23.6842		30	35.5263	30		25	30	35.5263
420	30.7895	25.2632	22.3684		32.6316	38.1579	32.6316		23.6842	28.6842	34.2105
421	45.2632	39.7368	34.7368		27.3684	32.8947	27.3684		23.6842	28.6842	34.2105
422	32.1053	26.5789	23.6842		33.1579	38.6842	33.1579		27.6316	32.6316	38.1579
423	35.5263	30	25		29.2105	34.7368	29.2105		10.5263	15.5263	21.0526
424	19.7368	14.2105	9.21053		39.7368	45.2632	39.7368		10.5263	15.5263	21.0526
425	21.0526	15.5263	10.5263		29.2105	34.7368	29.2105		28.1579	33.1579	38.6842
426	37.3684	31.8421	26.8421		20.7895	26.3158	20.7895		23.6842	28.6842	34.2105
427	17.6316	12.1053	7.89474		41.0526	46.5789	41.0526		30.7895	35.7895	41.3158
428	48.6842	43.1579	38.1579		27.8947	33.4211	27.8947		26.3158	31.3158	36.8421
429	36.8421	31.3158	26.3158		30	35.5263	30		14.4737	19.4737	25
430	45.2632	39.7368	34.7368		19.4737	25	19.4737		36.8421	41.8421	47.3684
431	37.3684	31.8421	26.8421		26.5789	32.1053	26.5789		32.1053	37.1053	42.6316
432	30.7895	25.2632	21.0526		31.3158	36.8421	31.3158		26.3158	31.3158	36.8421
433	34.2105	28.6842	23.6842		30	35.5263	30		23.6842	28.6842	34.2105
434	47.3684	41.8421	36.8421		39.7368	45.2632	39.7368		28.9474	33.9474	39.4737
435	34.2105	28.6842	23.6842		26.5789	32.1053	26.5789		27.6316	32.6316	38.1579
436	17.6316	12.1053	10.5263		43.1579	48.6842	43.1579		23.6842	28.6842	34.2105
437	36.8421	31.3158	26.3158		32.6316	38.1579	32.6316		23.6842	28.6842	34.2105
438	41.3158	35.7895	30.7895		43.1579	48.6842	43.1579		23.6842	28.6842	34.2105
439	21.5789	16.0526	11.8421		19.4737	25	19.4737		36.0526	41.0526	46.5789
440	42.1053	36.5789	31.5789		31.3158	36.8421	31.3158		27.6316	32.6316	38.1579
441	46.5789	41.0526	36.0526		34.4737	40	34.4737		23.6842	28.6842	34.2105
442	35.5263	30	25		43.1579	48.6842	43.1579		17.1053	22.1053	27.6316
443	35.5263	30	25		16.0526	21.5789	16.0526		27.6316	32.6316	38.1579
444	36.8421	31.3158	26.3158		19.4737	25	19.4737		26.8421	31.8421	37.3684
445	40.7895	35.2632	30.2632		31.3158	36.8421	31.3158		25	30	35.5263
446	37.3684	31.8421	26.8421		28.6842	34.2105	28.6842		15.7895	20.7895	26.3158
447	32.1053	26.5789	21.5789		31.3158	36.8421	31.3158		24.2105	29.2105	34.7368
448	21.0526	15.5263	10.5263		32.6316	38.1579	32.6316		15.7895	20.7895	26.3158
449	38.6842	33.1579	28.1579		28.6842	34.2105	28.6842		27.6316	32.6316	38.1579
450	40.7895	35.2632	30.2632		28.9474	33.4211	27.8947		23.6842	28.6842	34.2105
451	48.6842	43.1579	38.1579		37.1053	42.6316	37.1053		27.8947	27.8947	33.4211
452	34.2105	28.6842	23.6842		43.1579	48.6842	43.1579		36.0526	41.0526	46.5789
453	21.5789	16.0526	11.0526		22.1053	27.6316	22.1053		28.9474	33.9474	39.4737
454	36.8421	31.3158	26.3158		40.5263	46.0526	40.5263		36.0526	41.0526	46.5789
455	30.7895	25.2632	20.2632		32.6316	38.1579	32.6316		23.6842	28.6842	34.2105
456	21.0526	15.5263	10.5263		28.6842	34.2105	28.6842		25	30	35.5263
457	34.2105	28.6842	23.6842		30	35.5263	30		14.4737	19.4737	25
458	40.7895	35.2632	30.2632		25.2632	30.7895	25.2632		26.3158	31.3158	36.8421
459	38.1579	32.6316	27.6316		33.1579	38.6842	33.1579		25	30	35.5263
460	34.2105	28.6842	23.6842		31.3158	36.8421	31.3158		23.6842	28.6842	34.2105
461	40.7895	35.2632	30.2632		32.6316	38.1579	32.6316		31.5789	36.5789	42.1053
462	32.1053	26.5789	21.5789		37.1053	42.6316	37.1053		19.7368	24.7368	30.2632
463	36.8421	31.3158	26.3158		26.5789	32.1053	26.5789		30.2632	35.2632	40.7895
464	21.0526	15.5263	10.5263		27.8947	33.4211	27.8947		26.3158	31.3158	36.8421
465	32.1053	26.5789	21.5789		30	35.5263	30		26.8421	31.8421	37.3684
466	37.3684	31.8421	26.8421		28.6842	34.2105	28.6842		22.3684	27.3684	32.8947
467	36.8421	31.3158	26.3158		30	35.5263	30		25	30	35.5263
468	30.2632	24.7368	19.7368		39.7368	45.2632	39.7368		28.1579	33.1579	38.6842
469	38.6842	33.1579	28.1579		28.6842	34.2105	28.6842		34.7368	39.7368	45.2632
470	35.5263	30	25		17.3684	22.8947	17.3684		34.7368	39.7368	45.2632
471	34.2105	28.6842	23.6842		27.8947	33.4211	27.8947		38.1579	43.1579	48.6842
472	34.2105	28.6842	23.6842		28.6842	34.2105	28.6842		26.8421	31.8421	37.3684
473	38.1579	32.6316	27.6316		27.8947	33.4211	27.8947		36.0526	41.0526	46.5789
474	36.8421	31.3158	26.3158		32.6316	38.1579	32.6316		38.1579	43.1579	48.6842
475	35.5263	30	25		28.6842	34.2105	28.6842		17.1053	22.1053	27.6316
476	33.4211	27.8947	25		31.3158	36.8421	31.3158		25	30	35.5263
477	32.1053	26.5789	22.3684		27.8947	33.4211	27.8947		15.7895	20.7895	26.3158
478	37.3684	31.8421	26.8421		35.7895	41.3158	35.7895		26.8421	31.8421	37.3684
479	37.3684	31.8421	26.8421		25.2632	30.7895	25.2632		30.2632	35.2632	40.7895
480	34.2105	28.6842	23.6842		20	25.5263	20		25	30	35.5263
481	34.7368	29.2105	24.2105		19.4737	25	19.4737		32.1053	37.1053	42.6316
482	36.8421	31.3158	26.3158		43.1579	48.6842	43.1579		25	30	35.5263
483	30.7895	25.2632	21.0526		27.3684	32.8947	27.3684		25.5263	30.5263	36.0526
484	48.6842	43.1579	38.1579		28.6842	34.2105	28.6842		21.5789	26.5789	32.1053
485	38.6842	33.1579	28.1579		33.1579	38.6842	33.1579		14.4737	19.4737	25
486	46.0526	40.5263	35.5263		31.3158	36.8421	31.3158		10.5263	15.5263	21.0526
487	45.2632	39.7368	34.7368		40.5263	46.0526	40.5263		19.7368	24.7368	30.2632
488	32.8947	27.3684	22.3684		31.3158	36.8421	31.3158		28.1579	33.1579	38.6842
489	38.6842	33.1579	28.1579		16.8421	22.3684	16.8421		23.6842	28.6842	34.2105
490	30.7895	25.2632	21.0526		28.6842	34.2105	28.6842		34.7368	39.7368	45.2632
491	29.4737	23.9474	18.9474		43.1579	48.6842	43.1579		25	30	35.5263
492	36.8421	31.3158	26.3158		17.3684	22.8947	17.3684		27.8947	27.8947	33.4211
493	39.4737	33.9474	28.9474		28.6842	34.2105	28.6842		25	30	35.5263
494	25	19.4737	14.4737		31.3158	36.8421	31.3158		20.2632	25.2632	30.7895
495	34.2105	28.6842	23.6842		16.0526	21.5789	16.0526		11.0526	16.0526	21.5789
496	34.2105	28.6842	23.6842		30	35.5263	30		28.1579	33.1579	38.6842
497	36.0526	36.0526	30.5263		28.6842	34.2105	28.6842		24.2105	29.2105	34.7368
498	36.8421	31.3158	26.3158		31.3158	36.8421	31.3158		26.3158	31.3158	36.8421
499	35.5263	30	25		31.8421	37.3684	31.8421		27.6316	32.6316	38.1579
500	36.8421	31.3158	26.3158		29.2105	34.7368	29.2105		18.4211	23.4211	28.9474
501	36.0526	30.5263	25.5263		28.6842	34.2105	28.6842		24.2105	29.2105	34.7368
502	30.2632	24.7368	19.7368		31.3158	36.8421	31.3158		14.4737	19.4737	25
503	30.2632	24.7368	19.7368		19.4737	25	19.4737		25	30	35.5263
504	35.5263	30	25		22.6316	28.1579	22.6316		26.3158	31.3158	36.8421
505	34.2105	28.6842	23.6842		31.3158	36.8421	31.3158		38.1579	43.1579	48.6842
506	36.8421	31.3158	26.3158		20.7895	26.3158	20.7895		28.9474	33.9474	39.4737
507	38.1579	32.6316	27.6316		28.6842	34.2105	28.6842		23.6842	28.6842	34.2105
508	34.2105	28.6842	23.6842		38.4211	43.9474	38.4211		23.6842	26.5789	32.1053
509	26.3158	20.7895	15.7895		34.4737	40	34.4737		25.5263	30.5263	36.0526
510	30.7895	25.2632	20.2632		30.5263	36.0526	30.5263		28.1579	33.1579	38.6842
511	40.7895	35.2632	30.2632		31.8421	37.3684	31.8421		27.6316	32.6316	38.1579
512	35.5263	30	25		31.3158	36.8421	31.3158		27.6316	32.6316	38.1579
513	38.1579	32.6316	27.6316		33.1579	38.6842	33.1579		21.5789	26.5789	32.1053
514	40	34.4737	29.4737		20.7895	26.3158	20.7895		14.4737	19.4737	25
515	42.6316	37.1053	32.1053		43.1579	48.6842	43.1579		28.9474	33.9474	39.4737
516	45.2632	39.7368	36.8421		12.1053	17.6316	12.1053		28.1579	33.1579	38.6842
517	30.7895	25.2632	21.0526		25.2632	30.7895	25.2632		18.4211	23.4211	28.9474
518	34.2105	28.6842	23.6842		41.8421	47.3684	41.8421		24.2105	29.2105	34.7368
519	32.1053	26.5789	21.5789		31.8421	37.3684	31.8421		11.8421	16.8421	22.3684
520	25	19.4737	14.4737		27.8947	33.4211	27.8947		26.8421	31.8421	37.3684
521	37.3684	31.8421	26.8421		19.4737	25	19.4737		27.6316	32.6316	38.1579
522	21.0526	15.5263	10.5263		39.7368	45.2632	39.7368		26.3158	31.3158	36.8421
523	32.1053	26.5789	22.3684		27.3684	32.8947	27.3684		26.8421	31.8421	37.3684
524	38.1579	32.6316	27.6316		19.4737	25	19.4737		28.1579	33.1579	38.6842
525	35.5263	30	25		34.4737	40	34.4737		23.6842	28.6842	34.2105
526	34.2105	28.6842	23.6842		25.2632	30.7895	25.2632		15.7895	20.7895	26.3158
527	45.2632	39.7368	34.7368		31.8421	37.3684	31.8421		23.6842	28.6842	34.2105
528	34.2105	28.6842	23.6842		28.6842	34.2105	28.6842		27.6316	32.6316	38.1579
529	35.5263	30	25		33.9474	39.4737	33.9474		33.4211	38.4211	43.9474
530	25.5263	20	17.1053		19.4737	25	19.4737		35.5263	40.5263	46.0526
531	40.7895	35.2632	30.2632		30	35.5263	30		22.3684	25.2632	30.7895
532	42.6316	37.1053	32.1053		23.4211	28.9474	23.4211		34.7368	39.7368	45.2632
533	22.8947	17.3684	13.1579		33.9474	39.4737	33.9474		23.6842	28.6842	34.2105
534	34.2105	28.6842	23.6842		28.6842	34.2105	28.6842		25	30	35.5263
535	32.1053	26.5789	21.5789		24.7368	30.2632	24.7368		18.4211	23.4211	28.9474
536	38.6842	33.1579	28.9474		39.7368	45.2632	39.7368		27.6316	32.6316	38.1579
537	35.5263	30	25		38.4211	43.9474	38.4211		30.2632	35.2632	40.7895
538	34.2105	28.6842	23.6842		30.5263	36.0526	30.5263		28.1579	33.1579	38.6842
539	34.7368	29.2105	24.2105		28.6842	34.2105	28.6842		28.9474	33.9474	39.4737
540	45.2632	39.7368	34.7368		19.4737	25	19.4737		27.6316	32.6316	38.1579
541	28.9474	23.4211	18.4211		28.6842	34.2105	28.6842		25	30	35.5263
542	35.5263	30	25		31.8421	37.3684	31.8421		26.3158	31.3158	36.8421
543	21.0526	15.5263	10.5263		28.6842	34.2105	28.6842		26.3158	31.3158	36.8421
544	36.8421	31.3158	26.3158		28.6842	34.2105	28.6842		11.8421	16.0526	21.5789
545	35.5263	30	25		26.5789	32.1053	26.5789		27.6316	32.6316	38.1579
546	46.5789	41.0526	36.0526		20.7895	26.3158	20.7895		13.1579	17.3684	22.8947
547	42.6316	37.1053	32.1053		39.7368	45.2632	39.7368		32.1053	37.1053	42.6316
548	25	19.4737	14.4737		28.6842	34.2105	28.6842		28.1579	33.1579	38.6842
549	32.8947	27.3684	22.3684		31.8421	37.3684	31.8421		26.8421	31.8421	37.3684
550	34.2105	28.6842	23.6842		22.1053	27.6316	22.1053		15.7895	20.7895	26.3158
551	40.7895	35.2632	30.2632		29.2105	34.7368	29.2105		17.1053	22.1053	27.6316
552	35.5263	30	25		29.2105	34.7368	29.2105		38.1579	43.1579	48.6842
553	21.5789	16.0526	13.1579		39.7368	45.2632	39.7368		25	30	35.5263
554	38.6842	33.1579	28.1579		39.7368	45.2632	39.7368		22.3684	25.2632	30.7895
555	36.8421	31.3158	26.3158		28.6842	34.2105	28.6842		27.6316	32.6316	38.1579
556	36.8421	31.3158	26.3158		32.6316	38.1579	32.6316		24.2105	29.2105	34.7368
557	36.0526	30.5263	25.5263		20.7895	26.3158	20.7895		23.6842	28.6842	34.2105
558	32.1053	26.5789	22.3684		19.4737	25	19.4737		25	30	35.5263
559	34.7368	29.2105	24.2105		30	35.5263	30		26.3158	31.3158	36.8421
560	17.6316	12.1053	9.21053		28.6842	34.2105	28.6842		36.0526	41.0526	46.5789
561	39.4737	33.9474	28.9474		42.3684	47.8947	42.3684		27.6316	32.6316	38.1579
562	27.6316	22.1053	17.1053		28.6842	34.2105	28.6842		25	30	35.5263
563	38.1579	32.6316	27.6316		28.6842	34.2105	28.6842		36.0526	41.0526	46.5789
564	32.1053	26.5789	23.6842		31.3158	36.8421	31.3158		23.6842	28.6842	34.2105
565	40.7895	35.2632	30.2632		31.3158	36.8421	31.3158		25	30	35.5263
566	35.5263	30	25		22.1053	27.6316	22.1053		25.5263	30.5263	36.0526
567	45.2632	39.7368	34.7368		43.1579	48.6842	43.1579		8.42105	12.1053	17.6316
568	39.4737	33.9474	28.9474		19.4737	25	19.4737		23.6842	28.6842	34.2105
569	34.2105	28.6842	23.6842		43.1579	48.6842	43.1579		15.7895	20.7895	26.3158
570	21.5789	16.0526	11.8421		29.2105	34.7368	29.2105		36.0526	41.0526	46.5789
571	34.2105	28.6842	23.6842		26.5789	32.1053	26.5789		34.7368	39.7368	45.2632
572	34.2105	28.6842	23.6842		31.8421	37.3684	31.8421		10.5263	15.5263	21.0526
573	34.2105	28.6842	23.6842		25.2632	30.7895	25.2632		19.7368	24.7368	30.2632
574	38.1579	32.6316	27.6316		28.6842	34.2105	28.6842		17.1053	22.1053	27.6316
575	22.8947	17.3684	12.3684		32.6316	38.1579	32.6316		28.1579	33.1579	38.6842
576	38.6842	33.1579	30.2632		31.8421	37.3684	31.8421		38.1579	43.1579	48.6842
577	22.3684	16.8421	11.8421		26.5789	32.1053	26.5789		19.7368	24.7368	30.2632
578	48.6842	43.1579	38.1579		31.3158	36.8421	31.3158		26.8421	31.8421	37.3684
579	28.9474	23.4211	18.4211		19.4737	25	19.4737		34.7368	39.7368	45.2632
580	34.2105	28.6842	23.6842		29.2105	34.7368	29.2105		26.8421	31.8421	37.3684
581	34.2105	28.6842	23.6842		31.8421	37.3684	31.8421		24.2105	29.2105	34.7368
582	18.9474	13.4211	9.21053		30	35.5263	30		23.6842	28.6842	34.2105
583	40.7895	35.2632	30.2632		32.6316	38.1579	32.6316		36.0526	41.0526	46.5789
584	30.7895	25.2632	21.0526		35.2632	40.7895	35.2632		10.5263	15.5263	21.0526
585	45.2632	39.7368	34.7368		28.6842	34.2105	28.6842		26.8421	31.8421	37.3684
586	25	19.4737	14.4737		43.1579	48.6842	43.1579		19.7368	24.7368	30.2632
587	35.5263	30	25		31.3158	36.8421	31.3158		38.1579	43.1579	48.6842
588	25.5263	20	15.7895		28.6842	34.2105	28.6842		32.8947	37.8947	43.4211
589	34.2105	28.6842	23.6842		30.5263	36.0526	30.5263		26.3158	31.3158	36.8421
590	36.8421	31.3158	26.3158		32.6316	38.1579	32.6316		31.5789	36.5789	42.1053
591	42.1053	36.5789	31.5789		23.9474	29.4737	23.9474		27.6316	32.6316	38.1579
592	35.5263	30	25		26.5789	32.1053	26.5789		26.3158	31.3158	36.8421
593	37.3684	31.8421	26.8421		37.1053	42.6316	37.1053		27.6316	32.6316	38.1579
594	25	19.4737	14.4737		19.4737	25	19.4737		34.7368	39.7368	45.2632
595	39.4737	33.9474	28.9474		31.3158	36.8421	31.3158		26.3158	31.3158	36.8421
596	45.2632	39.7368	35.5263		27.8947	33.4211	27.8947		34.7368	39.7368	45.2632
597	22.8947	17.3684	13.1579		28.6842	34.2105	28.6842		38.1579	43.1579	48.6842
598	36.0526	30.5263	25.5263		32.6316	38.1579	32.6316		34.7368	39.7368	45.2632
599	32.8947	27.3684	22.3684		41.0526	46.5789	41.0526		25	30	35.5263
600	37.3684	31.8421	27.6316		31.3158	36.8421	31.3158		27.6316	32.6316	38.1579
601	34.2105	28.6842	23.6842		19.4737	25	19.4737		13.6842	18.6842	24.2105
602	35.5263	30	25		30	35.5263	30		10.5263	15.5263	21.0526
603	38.1579	32.6316	27.6316		31.3158	36.8421	31.3158		26.3158	31.3158	36.8421
604	39.4737	33.9474	28.9474		20.7895	26.3158	20.7895		25	27.8947	33.4211
605	34.2105	28.6842	23.6842		32.6316	38.1579	32.6316		25	30	35.5263
606	35.5263	30	25		16.8421	22.3684	16.8421		23.6842	28.6842	34.2105
607	38.6842	33.1579	28.1579		28.6842	34.2105	28.6842		23.6842	28.6842	34.2105
608	37.3684	31.8421	26.8421		40.5263	46.0526	40.5263		25	30	35.5263
609	36.8421	31.3158	26.3158		28.6842	34.2105	28.6842		19.7368	24.7368	30.2632
610	22.8947	17.3684	13.1579		31.8421	37.3684	31.8421		23.6842	28.6842	34.2105
611	34.2105	28.6842	23.6842		29.2105	34.7368	29.2105		23.6842	28.6842	34.2105
612	37.3684	31.8421	26.8421		39.7368	45.2632	39.7368		17.1053	22.1053	27.6316
613	30.7895	25.2632	22.3684		29.2105	34.7368	29.2105		30.2632	35.2632	40.7895
614	36.8421	31.3158	26.3158		29.2105	34.7368	29.2105		22.8947	27.8947	33.4211
615	37.3684	31.8421	27.6316		31.3158	36.8421	31.3158		23.6842	28.6842	34.2105
616	20.2632	14.7368	10.5263		31.8421	37.3684	31.8421		25	30	35.5263
617	30.7895	25.2632	21.0526		39.7368	45.2632	39.7368		26.8421	31.8421	37.3684
618	21.0526	15.5263	10.5263		39.7368	45.2632	39.7368		10.5263	15.5263	21.0526
619	34.7368	29.2105	24.2105		23.4211	28.9474	23.4211		38.1579	43.1579	48.6842
620	34.2105	28.6842	23.6842		22.1053	27.6316	22.1053		28.1579	33.1579	38.6842
621	40.7895	35.2632	30.2632		30	35.5263	30		17.1053	22.1053	27.6316
622	27.6316	22.1053	17.1053		37.1053	42.6316	37.1053		25	30	35.5263
623	38.1579	32.6316	27.6316		28.6842	34.2105	28.6842		25	30	35.5263
624	21.0526	15.5263	10.5263		33.1579	38.6842	33.1579		26.3158	31.3158	36.8421
625	29.4737	23.9474	18.9474		28.6842	34.2105	28.6842		32.1053	37.1053	42.6316
626	36.8421	31.3158	26.3158		27.8947	33.4211	27.8947		27.6316	32.6316	38.1579
627	26.8421	21.3158	18.4211		27.3684	32.8947	27.3684		22.3684	25.2632	30.7895
628	25	19.4737	14.4737		37.1053	42.6316	37.1053		20.2632	25.2632	30.7895
629	26.3158	20.7895	15.7895		28.6842	34.2105	28.6842		22.3684	26.5789	32.1053
630	35.5263	30	25		23.4211	28.9474	23.4211		26.8421	31.8421	37.3684
631	38.6842	33.1579	28.1579		26.5789	32.1053	26.5789		25	30	35.5263
632	21.0526	15.5263	10.5263		27.8947	33.4211	27.8947		30.2632	35.2632	40.7895
633	34.2105	28.6842	23.6842		26.5789	32.1053	26.5789		25	30	35.5263
634	35.5263	30	25		32.6316	38.1579	32.6316		19.7368	24.7368	30.2632
635	26.3158	20.7895	15.7895		13.4211	18.9474	13.4211		27.6316	32.6316	38.1579
636	37.3684	31.8421	26.8421		33.9474	39.4737	33.9474		30.2632	35.2632	40.7895
637	38.1579	32.6316	27.6316		39.7368	45.2632	39.7368		38.1579	43.1579	48.6842
638	36.0526	30.5263	25.5263		29.2105	34.7368	29.2105		25	30	35.5263
639	35.5263	30	25		39.7368	45.2632	39.7368		34.7368	39.7368	45.2632
640	48.6842	43.1579	38.1579		31.3158	36.8421	31.3158		34.7368	39.7368	45.2632
641	34.2105	28.6842	23.6842		30.5263	36.0526	30.5263		26.8421	31.8421	37.3684
642	47.3684	41.8421	36.8421		31.8421	37.3684	31.8421		23.6842	28.6842	34.2105
643	18.9474	13.4211	10.5263		39.7368	45.2632	39.7368		23.6842	28.6842	34.2105
644	22.3684	16.8421	11.8421		27.8947	33.4211	27.8947		27.6316	32.6316	38.1579
645	35.5263	30	25		31.3158	36.8421	31.3158		21.5789	26.5789	32.1053
646	34.2105	28.6842	23.6842		32.6316	38.1579	32.6316		28.9474	33.9474	39.4737
647	21.0526	15.5263	10.5263		35.2632	40.7895	35.2632		26.3158	31.3158	36.8421
648	35.5263	30	25		39.7368	45.2632	39.7368		32.1053	37.1053	42.6316
649	42.1053	36.5789	31.5789		19.4737	25	19.4737		34.7368	39.7368	45.2632
650	30.7895	25.2632	22.3684		35.2632	40.7895	35.2632		25	30	35.5263
651	35.5263	30	25		31.3158	36.8421	31.3158		23.6842	28.6842	34.2105
652	34.7368	29.2105	24.2105		30	35.5263	30		25.5263	30.5263	36.0526
653	34.2105	28.6842	23.6842		31.8421	37.3684	31.8421		25	30	35.5263
654	30.7895	25.2632	22.3684		30	35.5263	30		15.7895	20.7895	26.3158
655	42.6316	37.1053	32.1053		28.6842	34.2105	28.6842		30.2632	35.2632	40.7895
656	21.0526	15.5263	10.5263		28.6842	34.2105	28.6842		23.6842	28.6842	34.2105
657	35.5263	30	25		26.5789	32.1053	26.5789		25	30	35.5263
658	21.0526	15.5263	10.5263		26.5789	32.1053	26.5789		32.1053	37.1053	42.6316
659	37.3684	31.8421	26.8421		30	35.5263	30		15.7895	20.7895	26.3158
660	36.8421	31.3158	26.3158		26.5789	32.1053	26.5789		27.6316	32.6316	38.1579
661	27.6316	22.1053	17.1053		44.4737	50	44.4737		26.8421	31.8421	37.3684
662	30.2632	24.7368	19.7368		28.6842	34.2105	28.6842		15.7895	20.7895	26.3158
663	21.0526	15.5263	10.5263		30	35.5263	30		35.5263	40.5263	46.0526
664	21.0526	15.5263	10.5263		35.2632	40.7895	35.2632		27.6316	32.6316	38.1579
665	35.5263	30	25		28.6842	34.2105	28.6842		20.2632	25.2632	30.7895
666	36.8421	31.3158	26.3158		21.3158	26.8421	21.3158		26.3158	31.3158	36.8421
667	39.4737	33.9474	28.9474		33.1579	38.6842	33.1579		23.6842	28.6842	34.2105
668	48.6842	43.1579	38.1579		31.8421	37.3684	31.8421		34.7368	39.7368	45.2632
669	34.2105	28.6842	23.6842		24.7368	30.2632	24.7368		34.7368	39.7368	45.2632
670	34.2105	28.6842	23.6842		25.2632	30.7895	25.2632		33.4211	38.4211	43.9474
671	45.2632	39.7368	34.7368		31.8421	37.3684	31.8421		38.1579	43.1579	48.6842
672	19.7368	14.2105	9.21053		19.4737	25	19.4737		20.2632	25.2632	30.7895
673	25	19.4737	14.4737		28.6842	34.2105	28.6842		14.4737	19.4737	25
674	21.0526	15.5263	10.5263		28.6842	34.2105	28.6842		31.5789	36.5789	42.1053
675	35.5263	30	25		31.8421	37.3684	31.8421		23.6842	28.6842	34.2105
676	34.2105	28.6842	23.6842		32.1053	32.1053	26.5789		24.2105	29.2105	34.7368
677	34.2105	28.6842	23.6842		43.1579	48.6842	43.1579		26.8421	31.8421	37.3684
678	25	19.4737	14.4737		28.6842	34.2105	28.6842		34.7368	39.7368	45.2632
679	35.5263	30	25		31.8421	37.3684	31.8421		27.6316	32.6316	38.1579
680	43.9474	38.4211	33.4211		30	35.5263	30		26.8421	31.8421	37.3684
681	37.3684	31.8421	26.8421		29.2105	34.7368	29.2105		24.2105	29.2105	34.7368
682	16.3158	10.7895	10.5263		28.6842	34.2105	28.6842		32.1053	37.1053	42.6316
683	42.6316	37.1053	32.1053		39.7368	45.2632	39.7368		13.1579	17.3684	22.8947
684	37.3684	31.8421	26.8421		15.5263	21.0526	15.5263		27.6316	32.6316	38.1579
685	35.5263	30	25		30.5263	36.0526	30.5263		14.4737	19.4737	25
686	34.7368	29.2105	26.3158		28.6842	34.2105	28.6842		11.0526	15.5263	21.0526
687	34.2105	28.6842	23.6842		31.8421	37.3684	31.8421		18.4211	23.4211	28.9474
688	27.6316	22.1053	17.1053		39.4737	43.9474	38.4211		26.3158	31.3158	36.8421
689	26.8421	21.3158	16.3158		31.3158	36.8421	31.3158		20.2632	25.2632	30.7895
690	38.6842	33.1579	28.1579		35.7895	41.3158	35.7895		28.1579	33.1579	38.6842
691	35.5263	30	25		20.7895	26.3158	20.7895		24.2105	29.2105	34.7368
692	34.2105	28.6842	23.6842		30.5263	36.0526	30.5263		23.6842	28.6842	34.2105
693	30.7895	25.2632	22.3684		30	35.5263	30		30.2632	35.2632	40.7895
694	36.0526	30.5263	25.5263		26.5789	32.1053	26.5789		28.9474	33.9474	39.4737
695	34.2105	28.6842	23.6842		28.6842	34.2105	28.6842		25	27.8947	33.4211
696	36.8421	31.3158	26.3158		13.4211	18.9474	13.4211		26.3158	31.3158	36.8421
697	34.2105	28.6842	23.6842		30	35.5263	30		25	30	35.5263
698	45.2632	39.7368	34.7368		28.6842	34.2105	28.6842		30.2632	35.2632	40.7895
699	36.0526	30.5263	26.3158		40.5263	46.0526	40.5263		27.6316	32.6316	38.1579
700	35.5263	30	25		30	35.5263	30		27.6316	32.6316	38.1579
701	34.2105	28.6842	23.6842		31.3158	36.8421	31.3158		32.1053	37.1053	42.6316
702	37.3684	31.8421	26.8421		30	35.5263	30		30.2632	35.2632	40.7895
703	37.3684	31.8421	26.8421		30	35.5263	30		27.6316	32.6316	38.1579
704	34.2105	28.6842	23.6842		35.2632	40.7895	35.2632		29.4737	34.4737	40
705	35.5263	30	25		15.5263	21.0526	15.5263		32.1053	37.1053	42.6316
706	22.8947	17.3684	14.4737		27.8947	33.4211	27.8947		25.5263	30.5263	36.0526
707	45.2632	39.7368	34.7368		30	35.5263	30		23.6842	28.6842	34.2105
708	34.7368	29.2105	25		27.3684	32.8947	27.3684		26.3158	31.3158	36.8421
709	36.8421	31.3158	26.3158		28.6842	34.2105	28.6842		23.6842	28.6842	34.2105
710	45.2632	39.7368	34.7368		30.5263	36.0526	30.5263		27.6316	32.6316	38.1579
711	37.3684	31.8421	26.8421		35.7895	41.3158	35.7895		23.6842	28.6842	34.2105
712	45.2632	39.7368	34.7368		25.2632	30.7895	25.2632		27.6316	32.6316	38.1579
713	35.5263	30	25		31.8421	37.3684	31.8421		36.8421	41.8421	47.3684
714	40.7895	35.2632	30.2632		32.6316	38.1579	32.6316		24.2105	29.2105	34.7368
715	32.1053	26.5789	22.3684		44.4737	50	44.4737		26.8421	31.8421	37.3684
716	34.7368	29.2105	24.2105		33.9474	39.4737	33.9474		30.2632	35.2632	40.7895
717	45.2632	39.7368	34.7368		39.7368	45.2632	39.7368		25	30	35.5263
718	46.5789	41.0526	36.0526		31.8421	37.3684	31.8421		23.6842	28.6842	34.2105
719	33.4211	27.8947	23.6842		28.6842	34.2105	28.6842		26.8421	31.8421	37.3684
720	26.3158	20.7895	15.7895		16.8421	22.3684	16.8421		14.4737	19.4737	25
721	38.6842	33.1579	28.1579		31.3158	36.8421	31.3158		28.1579	33.1579	38.6842
722	25	19.4737	14.4737		28.6842	34.2105	28.6842		28.9474	33.9474	39.4737
723	35.5263	30	25		29.2105	34.7368	29.2105		26.3158	31.3158	36.8421
724	34.2105	28.6842	23.6842		25.2632	30.7895	25.2632		32.8947	37.8947	43.4211
725	32.1053	26.5789	22.3684		28.6842	34.2105	28.6842		23.6842	28.6842	34.2105
726	45.2632	39.7368	34.7368		31.3158	36.8421	31.3158		24.2105	29.2105	34.7368
727	37.3684	31.8421	26.8421		27.8947	33.4211	27.8947		26.8421	31.8421	37.3684
728	36.8421	31.3158	26.3158		30	35.5263	30		38.1579	43.1579	48.6842
729	36.8421	31.3158	26.3158		31.8421	37.3684	31.8421		25	30	35.5263
730	37.3684	31.8421	26.8421		26.5789	32.1053	26.5789		24.2105	29.2105	34.7368
731	38.1579	32.6316	27.6316		30	35.5263	30		26.3158	31.3158	36.8421
732	36.8421	31.3158	26.3158		36.5789	42.1053	36.5789		27.6316	32.6316	38.1579
733	34.7368	29.2105	24.2105		28.6842	34.2105	28.6842		23.6842	28.6842	34.2105
734	32.1053	26.5789	23.6842		31.8421	37.3684	31.8421		26.8421	31.8421	37.3684
735	34.2105	28.6842	23.6842		24.7368	30.2632	24.7368		23.6842	28.6842	34.2105
736	42.6316	37.1053	32.1053		27.8947	33.4211	27.8947		15.7895	20.7895	26.3158
737	34.2105	28.6842	23.6842		33.9474	39.4737	33.9474		28.1579	33.1579	38.6842
738	36.0526	30.5263	26.3158		30	35.5263	30		23.6842	28.6842	34.2105
739	35.5263	30	25		33.1579	38.6842	33.1579		19.7368	24.7368	30.2632
740	48.6842	43.1579	38.1579		28.6842	34.2105	28.6842		26.8421	31.8421	37.3684
741	36.8421	31.3158	26.3158		20.7895	26.3158	20.7895		22.3684	26.5789	32.1053
742	40.7895	35.2632	30.2632		28.6842	34.2105	28.6842		25.5263	30.5263	36.0526
743	46.5789	41.0526	36.0526		26.5789	32.1053	26.5789		32.1053	37.1053	42.6316
744	34.2105	28.6842	23.6842		28.6842	34.2105	28.6842		14.4737	19.4737	25
745	36.0526	30.5263	25.5263		22.1053	27.6316	22.1053		36.0526	41.0526	46.5789
746	40	34.4737	29.4737		37.1053	42.6316	37.1053		17.1053	22.1053	27.6316
747	39.4737	33.9474	28.9474		39.7368	45.2632	39.7368		30.2632	35.2632	40.7895
748	36.0526	30.5263	26.3158		28.6842	34.2105	28.6842		30.2632	35.2632	40.7895
749	38.1579	32.6316	27.6316		14.7368	20.2632	14.7368		27.6316	32.6316	38.1579
750	38.1579	32.6316	27.6316		15.5263	21.0526	15.5263		15.7895	20.7895	26.3158
751	21.0526	15.5263	10.5263		28.6842	34.2105	28.6842		34.7368	39.7368	45.2632
752	45.2632	39.7368	34.7368		32.6316	38.1579	32.6316		17.1053	22.1053	27.6316
753	32.8947	27.3684	22.3684		20.7895	26.3158	20.7895		26.8421	31.8421	37.3684
754	17.6316	12.1053	9.21053		31.8421	37.3684	31.8421		26.8421	31.8421	37.3684
755	38.6842	33.1579	28.1579		32.6316	38.1579	32.6316		23.6842	28.6842	34.2105
756	36.8421	31.3158	26.3158		31.8421	37.3684	31.8421		21.0526	25.2632	30.7895
757	36.0526	30.5263	25.5263		28.6842	34.2105	28.6842		34.7368	39.7368	45.2632
758	45.2632	39.7368	34.7368		31.8421	37.3684	31.8421		26.3158	31.3158	36.8421
759	34.7368	29.2105	24.2105		33.9474	39.4737	33.9474		26.3158	31.3158	36.8421
760	26.3158	20.7895	15.7895		30	35.5263	30		23.6842	28.6842	34.2105
761	36.0526	30.5263	25.5263		31.3158	36.8421	31.3158		25	30	35.5263
762	38.1579	32.6316	27.6316		30	35.5263	30		23.6842	28.6842	34.2105
763	48.6842	43.1579	38.1579		41.0526	46.5789	41.0526		23.6842	28.6842	34.2105
764	36.8421	31.3158	26.3158		31.3158	36.8421	31.3158		22.3684	27.3684	32.8947
765	22.8947	17.3684	12.3684		26.5789	32.1053	26.5789		26.3158	31.3158	36.8421
766	18.9474	13.4211	9.21053		30	35.5263	30		23.6842	28.6842	34.2105
767	21.0526	15.5263	10.5263		28.6842	34.2105	28.6842		26.3158	31.3158	36.8421
768	34.2105	28.6842	23.6842		28.6842	34.2105	28.6842		26.8421	31.8421	37.3684
769	36.8421	31.3158	26.3158		28.6842	34.2105	28.6842		14.4737	19.4737	25
770	37.3684	31.8421	26.8421		26.5789	32.1053	32.1053		23.6842	28.6842	34.2105
771	25	19.4737	14.4737		30	35.5263	30		23.6842	28.6842	34.2105
772	37.3684	31.8421	26.8421		34.4737	40	34.4737		26.3158	31.3158	36.8421
773	36.8421	31.3158	26.3158		20	25.5263	20		14.4737	19.4737	25
774	38.6842	33.1579	28.1579		22.1053	27.6316	22.1053		22.3684	26.5789	32.1053
775	36.8421	31.3158	26.3158		30	35.5263	30		22.3684	25.2632	30.7895
776	40.7895	35.2632	30.2632		41.0526	46.5789	41.0526		23.6842	28.6842	34.2105
777	35.5263	30	25		31.8421	37.3684	31.8421		22.8947	27.8947	33.4211
778	35.5263	30	25		34.4737	40	34.4737		25	30	35.5263
779	45.2632	39.7368	34.7368		38.4211	43.9474	38.4211		28.1579	33.1579	38.6842
780	35.5263	30	25		41.0526	46.5789	41.0526		36.0526	41.0526	46.5789
781	25	19.4737	14.4737		28.6842	34.2105	28.6842		26.3158	31.3158	36.8421
782	40.7895	35.2632	30.2632		31.3158	36.8421	31.3158		32.1053	37.1053	42.6316
783	33.4211	27.8947	23.6842		28.6842	34.2105	28.6842		9.21053	13.4211	18.9474
784	32.1053	26.5789	22.3684		30	35.5263	30		26.3158	31.3158	36.8421
785	37.3684	31.8421	26.8421		29.2105	34.7368	29.2105		14.4737	19.4737	25
786	25.5263	20	15		30	35.5263	30		27.6316	32.6316	38.1579
787	35.5263	30	25		26.5789	32.1053	26.5789		19.7368	24.7368	30.2632
788	46.5789	41.0526	36.0526		43.1579	48.6842	43.1579		23.6842	28.6842	34.2105
789	32.8947	27.3684	22.3684		19.4737	25	19.4737		26.8421	31.8421	37.3684
790	36.8421	31.3158	26.3158		20.7895	26.3158	20.7895		24.2105	29.2105	34.7368
791	29.4737	23.9474	19.7368		31.3158	36.8421	31.3158		26.8421	31.8421	37.3684
792	30.7895	25.2632	21.0526		20.7895	26.3158	20.7895		25	30	35.5263
793	35.5263	30	25		31.8421	37.3684	31.8421		19.7368	24.7368	30.2632
794	45.2632	39.7368	34.7368		31.8421	37.3684	31.8421		13.1579	17.3684	22.8947
795	34.2105	28.6842	23.6842		31.3158	36.8421	31.3158		34.7368	39.7368	45.2632
796	32.1053	26.5789	23.6842		17.3684	22.8947	17.3684		26.8421	31.8421	37.3684
797	42.6316	37.1053	32.1053		25.2632	30.7895	25.2632		25	30	35.5263
798	25	19.4737	14.4737		20.7895	26.3158	20.7895		24.2105	29.2105	34.7368
799	34.2105	28.6842	23.6842		19.4737	25	19.4737		26.3158	31.3158	36.8421
800	34.2105	28.6842	23.6842		17.3684	22.8947	17.3684		23.6842	28.6842	34.2105
801	34.2105	28.6842	23.6842		30	35.5263	30		23.6842	28.6842	34.2105
802	38.6842	34.2105	30.2632		19.4737	25	19.4737		14.4737	17.3684	22.8947
803	38.6842	33.1579	28.1579		39.7368	45.2632	39.7368		25	30	35.5263
804	34.2105	28.6842	23.6842		15.5263	21.0526	15.5263		35.5263	40.5263	46.0526
805	32.1053	26.5789	22.3684		30	35.5263	30		21.5789	26.5789	32.1053
806	32.8947	27.3684	22.3684		29.2105	34.7368	29.2105		28.9474	31.8421	37.3684
807	40.7895	35.2632	30.2632		21.3158	26.8421	21.3158		15.7895	20.7895	26.3158
808	35.5263	30	25		32.6316	38.1579	32.6316		23.6842	28.6842	34.2105
809	37.3684	31.8421	26.8421		35.2632	40.7895	35.2632		26.8421	31.8421	37.3684
810	19.7368	14.2105	9.21053		20.7895	26.3158	20.7895		38.1579	43.1579	48.6842
811	43.9474	38.4211	33.4211		37.1053	42.6316	37.1053		25.5263	30.5263	36.0526
812	39.4737	33.9474	28.9474		32.6316	38.1579	32.6316		25	30	35.5263
813	34.7368	29.2105	24.2105		41.0526	46.5789	41.0526		27.6316	32.6316	38.1579
814	36.8421	31.3158	26.3158		19.4737	25	19.4737		32.1053	37.1053	42.6316
815	32.1053	26.5789	22.3684		13.4211	18.9474	13.4211		19.7368	24.7368	30.2632
816	28.9474	23.4211	18.4211		30	35.5263	30		26.8421	31.8421	37.3684
817	45.2632	39.7368	34.7368		29.2105	34.7368	29.2105		28.9474	33.9474	39.4737
818	45.2632	39.7368	34.7368		29.2105	34.7368	29.2105		25	30	35.5263
819	34.2105	28.6842	23.6842		28.6842	34.2105	28.6842		23.6842	28.6842	34.2105
820	33.4211	27.8947	23.6842		27.8947	33.4211	27.8947		31.5789	36.5789	42.1053
821	33.4211	27.8947	25		29.2105	34.7368	29.2105		30.2632	35.2632	40.7895
822	28.9474	23.4211	18.4211		30	35.5263	30		34.7368	39.7368	45.2632
823	36.8421	31.3158	26.3158		16.8421	22.3684	16.8421		26.8421	31.8421	37.3684
824	34.7368	29.2105	24.2105		34.4737	40	34.4737		35.5263	40.5263	46.0526
825	34.2105	28.6842	23.6842		32.6316	38.1579	32.6316		15.7895	20.7895	26.3158
826	25	19.4737	14.4737		30.5263	36.0526	30.5263		34.7368	39.7368	45.2632
827	18.9474	13.4211	8.42105		29.2105	34.7368	29.2105		26.3158	31.3158	36.8421
828	34.2105	28.6842	23.6842		30.5263	36.0526	30.5263		23.6842	28.6842	34.2105
829	39.4737	33.9474	28.9474		38.4211	43.9474	38.4211		30.2632	35.2632	40.7895
830	38.1579	32.6316	27.6316		19.4737	25	19.4737		27.6316	32.6316	38.1579
831	45.2632	39.7368	34.7368		31.8421	37.3684	31.8421		26.3158	31.3158	36.8421
832	43.9474	38.4211	33.4211		39.7368	45.2632	39.7368		25.5263	30.5263	36.0526
833	28.9474	23.4211	18.4211		35.2632	40.7895	35.2632		25	30	35.5263
834	35.5263	30	25		20.7895	26.3158	20.7895		26.8421	31.8421	37.3684
835	32.1053	26.5789	21.5789		29.2105	34.7368	29.2105		29.4737	34.4737	40
836	38.1579	32.6316	27.6316		26.5789	32.1053	26.5789		21.3158	23.4211	28.9474
837	45.2632	39.7368	34.7368		28.6842	34.2105	28.6842		26.8421	31.8421	37.3684
838	34.2105	28.6842	23.6842		39.7368	45.2632	39.7368		26.3158	31.3158	36.8421
839	34.2105	28.6842	23.6842		32.6316	38.1579	32.6316		26.3158	31.3158	36.8421
840	36.8421	31.3158	26.3158		28.6842	34.2105	28.6842		17.1053	22.1053	27.6316
841	25	19.4737	14.4737		24.7368	30.2632	24.7368		14.4737	19.4737	25
842	40	34.4737	29.4737		28.6842	34.2105	28.6842		30.2632	35.2632	40.7895
843	21.5789	16.0526	13.1579		29.2105	34.7368	29.2105		21.5789	26.5789	32.1053
844	34.7368	29.2105	24.2105		32.6316	38.1579	32.6316		15.7895	20.7895	26.3158
845	35.5263	30	25		28.6842	34.2105	28.6842		23.6842	28.6842	34.2105
846	35.5263	30	25		24.7368	30.2632	24.7368		14.4737	19.4737	25
847	38.1579	32.6316	27.6316		27.3684	32.8947	27.3684		26.3158	31.3158	36.8421
848	48.6842	43.1579	38.1579		36.5789	42.1053	36.5789		25	30	35.5263
849	21.0526	15.5263	10.5263		29.2105	34.7368	29.2105		14.4737	18.6842	24.2105
850	30.7895	25.2632	22.3684		28.6842	34.2105	28.6842		25	30	35.5263
851	28.9474	23.4211	18.4211		25.2632	30.7895	25.2632		25.5263	30.5263	36.0526
852	34.2105	28.6842	23.6842		41.8421	47.3684	41.8421		23.6842	28.6842	34.2105
853	42.1053	36.5789	31.5789		13.4211	18.9474	13.4211		26.8421	31.8421	37.3684
854	34.7368	29.2105	24.2105		26.5789	32.1053	26.5789		35.5263	40.5263	46.0526
855	35.5263	30	25		38.4211	43.9474	38.4211		30.2632	35.2632	40.7895
856	36.8421	31.3158	26.3158		31.8421	37.3684	31.8421		34.7368	39.7368	45.2632
857	35.5263	30	25		40.5263	46.0526	40.5263		28.1579	33.1579	38.6842
858	48.6842	43.1579	38.1579		19.4737	25	19.4737		24.2105	29.2105	34.7368
859	38.6842	33.1579	28.1579		24.7368	30.2632	24.7368		28.9474	33.9474	39.4737
860	34.2105	28.6842	23.6842		39.7368	45.2632	39.7368		35.5263	40.5263	46.0526
861	32.1053	26.5789	21.5789		27.8947	33.4211	27.8947		30.2632	35.2632	40.7895
862	34.2105	28.6842	23.6842		28.6842	34.2105	28.6842		24.2105	29.2105	34.7368
863	34.2105	28.6842	23.6842		31.8421	37.3684	31.8421		23.6842	28.6842	34.2105
864	34.2105	28.6842	23.6842		25.2632	30.7895	25.2632		27.6316	32.6316	38.1579
865	45.2632	39.7368	34.7368		29.2105	34.7368	29.2105		26.8421	31.8421	37.3684
866	36.8421	31.3158	26.3158		28.6842	34.2105	28.6842		26.8421	31.8421	37.3684
867	36.8421	31.3158	26.3158		30	35.5263	30		23.6842	28.6842	34.2105
868	37.3684	31.8421	26.8421		28.6842	34.2105	28.6842		10.5263	15.5263	21.0526
869	35.5263	30	25		19.4737	25	19.4737		30.2632	35.2632	40.7895
870	40.7895	35.2632	30.2632		37.1053	42.6316	37.1053		26.8421	31.8421	37.3684
871	27.6316	22.1053	17.1053		31.8421	37.3684	31.8421		25	30	35.5263
872	25	19.4737	14.4737		34.4737	40	34.4737		11.8421	16.8421	22.3684
873	43.4211	37.8947	32.8947		31.8421	37.3684	31.8421		26.8421	31.8421	37.3684
874	26.8421	21.3158	21.3158		31.8421	37.3684	31.8421		26.3158	31.3158	36.8421
875	36.0526	30.5263	25.5263		42.3684	47.8947	42.3684		26.8421	31.8421	37.3684
876	35.5263	30	25		41.8421	47.3684	41.8421		23.6842	28.6842	34.2105
877	21.0526	15.5263	10.5263		39.7368	45.2632	39.7368		28.1579	33.1579	38.6842
878	30.2632	24.7368	19.7368		30.5263	36.0526	30.5263		25.5263	30.5263	36.0526
879	34.2105	28.6842	23.6842		26.5789	32.1053	26.5789		23.6842	28.6842	34.2105
880	25	19.4737	14.4737		30	35.5263	30		31.5789	36.5789	42.1053
881	35.5263	30	25		30	35.5263	30		26.8421	31.8421	37.3684
882	46.0526	40.5263	35.5263		34.4737	40	34.4737		25	29.2105	34.7368
883	40.7895	35.2632	30.2632		28.6842	34.2105	28.6842		23.6842	28.6842	34.2105
884	36.8421	31.3158	26.3158		27.8947	33.4211	27.8947		23.6842	28.6842	34.2105
885	34.2105	28.6842	23.6842		28.6842	34.2105	28.6842		26.3158	31.3158	36.8421
886	46.5789	41.0526	36.0526		28.6842	34.2105	28.6842		27.6316	32.6316	38.1579
887	42.6316	37.1053	32.1053		32.6316	38.1579	32.6316		31.5789	36.5789	42.1053
888	34.2105	28.6842	23.6842		30	35.5263	30		30.2632	35.2632	40.7895
889	35.5263	30	25		30.5263	36.0526	30.5263		28.9474	33.1579	38.6842
890	34.2105	28.6842	23.6842		33.1579	38.6842	33.1579		19.7368	24.7368	30.2632
891	34.2105	28.6842	23.6842		31.8421	37.3684	31.8421		23.6842	26.5789	32.1053
892	32.8947	27.3684	22.3684		28.6842	34.2105	28.6842		39.4737	44.4737	50
893	21.0526	15.5263	10.5263		39.7368	45.2632	39.7368		18.4211	23.4211	28.9474
894	38.6842	33.1579	28.1579		13.4211	18.9474	13.4211		23.6842	28.6842	34.2105
895	38.1579	32.6316	27.6316		26.5789	32.1053	26.5789		21.0526	25.2632	30.7895
896	45.2632	39.7368	34.7368		22.1053	27.6316	22.1053		22.3684	27.3684	32.8947
897	36.8421	31.3158	26.3158		31.8421	37.3684	31.8421		12.3684	17.3684	22.8947
898	38.1579	32.6316	27.6316		30	35.5263	30		26.3158	31.3158	36.8421
899	16.3158	10.7895	7.89474		31.3158	36.8421	31.3158		23.6842	28.6842	34.2105
900	26.3158	20.7895	15.7895		43.1579	48.6842	43.1579		23.6842	28.6842	34.2105
901	34.2105	28.6842	23.6842		28.6842	34.2105	28.6842		27.6316	31.8421	37.3684
902	38.1579	32.6316	27.6316		39.7368	45.2632	39.7368		33.4211	38.4211	43.9474
903	36.8421	31.3158	26.3158		31.3158	36.8421	31.3158		38.1579	43.1579	48.6842
904	35.5263	30	25		27.3684	32.8947	27.3684		26.8421	31.8421	37.3684
905	40.7895	35.2632	30.2632		43.1579	48.6842	43.1579		35.5263	40.5263	46.0526
906	34.7368	29.2105	24.2105		28.6842	34.2105	28.6842		28.1579	33.1579	38.6842
907	34.7368	29.2105	24.2105		33.1579	38.6842	33.1579		26.3158	31.3158	36.8421
908	34.2105	28.6842	23.6842		31.3158	36.8421	31.3158		23.6842	28.6842	34.2105
909	34.2105	28.6842	23.6842		43.1579	48.6842	43.1579		25.5263	30.5263	36.0526
910	36.8421	31.3158	26.3158		31.3158	36.8421	31.3158		26.3158	31.3158	36.8421
911	38.6842	33.1579	28.1579		20.7895	26.3158	20.7895		26.8421	31.8421	37.3684
912	45.2632	39.7368	34.7368		36.5789	42.1053	36.5789		26.8421	31.8421	37.3684
913	17.6316	12.1053	9.21053		20.7895	26.3158	20.7895		27.6316	32.6316	38.1579
914	37.3684	31.8421	26.8421		31.3158	36.8421	31.3158		23.6842	28.6842	34.2105
915	30.2632	24.7368	19.7368		20.7895	26.3158	20.7895		34.7368	39.7368	45.2632
916	35.5263	30	25		27.8947	33.4211	27.8947		26.8421	31.8421	37.3684
917	21.0526	15.5263	10.5263		20.7895	26.3158	20.7895		26.3158	31.3158	36.8421
918	36.8421	31.3158	26.3158		30.5263	36.0526	30.5263		30.2632	35.2632	40.7895
919	34.2105	28.6842	23.6842		27.3684	32.8947	27.3684		25	30	35.5263
920	45.2632	39.7368	34.7368		31.3158	36.8421	31.3158		23.6842	28.6842	34.2105
921	28.9474	23.4211	18.4211		31.3158	36.8421	31.3158		25	30	35.5263
922	39.4737	33.9474	28.9474		33.1579	38.6842	33.1579		25	30	35.5263
923	34.2105	28.6842	23.6842		37.1053	42.6316	37.1053		15.7895	20.7895	26.3158
924	37.3684	31.8421	26.8421		28.6842	34.2105	28.6842		25	27.8947	33.4211
925	34.2105	28.6842	23.6842		27.8947	33.4211	27.8947		23.6842	28.6842	34.2105
926	18.9474	13.4211	10.5263		31.8421	37.3684	31.8421		26.3158	31.3158	36.8421
927	25	19.4737	14.4737		28.6842	34.2105	28.6842		24.2105	29.2105	34.7368
928	32.1053	26.5789	22.3684		42.3684	47.8947	42.3684		14.4737	18.6842	24.2105
929	21.0526	15.5263	10.5263		28.6842	34.2105	28.6842		9.21053	14.2105	19.7368
930	21.0526	15.5263	10.5263		28.6842	34.2105	28.6842		26.8421	31.8421	37.3684
931	36.8421	31.3158	26.3158		26.5789	32.1053	26.5789		34.7368	39.7368	45.2632
932	35.5263	30	25		25.2632	30.7895	25.2632		25	30	35.5263
933	40.7895	35.2632	30.2632		31.3158	36.8421	31.3158		22.3684	27.3684	32.8947
934	40	34.4737	29.4737		30	35.5263	30		25	30	35.5263
935	26.3158	20.7895	15.7895		20.7895	26.3158	20.7895		26.3158	31.3158	36.8421
936	45.2632	39.7368	34.7368		31.8421	37.3684	31.8421		16.0526	21.5789	21.5789
937	34.2105	28.6842	23.6842		29.2105	34.7368	29.2105		23.6842	28.6842	34.2105
938	34.2105	28.6842	23.6842		15.5263	21.0526	15.5263		26.3158	31.3158	36.8421
939	47.8947	42.3684	37.3684		31.8421	37.3684	31.8421		26.3158	31.3158	36.8421
940	38.6842	33.1579	28.1579		25.2632	30.7895	25.2632		23.6842	28.6842	34.2105
941	40.7895	35.2632	30.2632		30	35.5263	30		31.5789	36.5789	42.1053
942	36.8421	31.3158	26.3158		30.5263	36.0526	30.5263		38.1579	43.1579	48.6842
943	46.5789	41.0526	36.0526		31.8421	37.3684	31.8421		14.4737	19.4737	25
944	33.4211	27.8947	23.6842		29.2105	34.7368	29.2105		25	30	35.5263
945	34.2105	28.6842	23.6842		20.7895	26.3158	20.7895		25	30	35.5263
946	30.7895	25.2632	20.2632		40.5263	46.0526	40.5263		19.7368	24.7368	30.2632
947	39.4737	33.9474	28.9474		31.3158	36.8421	31.3158		25	30	35.5263
948	36.8421	31.3158	26.3158		30	35.5263	30		24.2105	29.2105	34.7368
949	34.2105	28.6842	23.6842		28.6842	34.2105	28.6842		17.1053	21.3158	26.8421
950	22.8947	17.3684	14.4737		35.2632	40.7895	35.2632		21.0526	25.2632	30.7895
951	39.4737	33.9474	28.9474		29.2105	34.7368	29.2105		24.2105	29.2105	34.7368
952	34.2105	28.6842	23.6842		28.6842	34.2105	28.6842		25	30	35.5263
953	30.2632	24.7368	19.7368		44.4737	50	44.4737		27.6316	32.6316	38.1579
954	35.5263	30	25		25.2632	30.7895	25.2632		21.5789	26.5789	32.1053
955	25	19.4737	14.4737		29.2105	34.7368	29.2105		26.3158	31.3158	36.8421
956	34.2105	28.6842	23.6842		39.7368	45.2632	39.7368		25	30	35.5263
957	45.2632	39.7368	34.7368		27.3684	32.8947	27.3684		23.6842	28.6842	34.2105
958	34.7368	29.2105	26.3158		28.6842	34.2105	28.6842		28.1579	33.1579	38.6842
959	34.2105	28.6842	23.6842		40.5263	46.0526	40.5263		23.6842	28.6842	34.2105
960	25	19.4737	14.4737		31.8421	37.3684	31.8421		23.6842	28.6842	34.2105
961	34.2105	28.6842	23.6842		25.2632	30.7895	25.2632		23.6842	28.6842	34.2105
962	32.1053	26.5789	22.3684		33.1579	38.6842	33.1579		24.2105	29.2105	34.7368
963	34.2105	28.6842	23.6842		35.2632	40.7895	35.2632		38.1579	43.1579	48.6842
964	32.1053	26.5789	21.5789		25.2632	30.7895	25.2632		30.2632	35.2632	40.7895
965	19.7368	14.2105	9.21053		26.5789	32.1053	26.5789		25	30	35.5263
966	36.8421	31.3158	26.3158		12.1053	17.6316	12.1053		34.7368	39.7368	45.2632
967	19.7368	14.2105	9.21053		15.5263	21.0526	15.5263		23.6842	28.6842	34.2105
968	36.8421	31.3158	26.3158		30	35.5263	30		14.4737	19.4737	25
969	40.7895	35.2632	30.2632		39.7368	45.2632	39.7368		25	30	35.5263
970	36.8421	31.3158	26.3158		23.4211	28.9474	23.4211		27.6316	32.6316	38.1579
971	34.2105	28.6842	23.6842		27.3684	32.8947	27.3684		25	30	35.5263
972	45.2632	39.7368	34.7368		40.5263	46.0526	40.5263		33.4211	38.4211	43.9474
973	34.2105	28.6842	23.6842		43.1579	48.6842	43.1579		26.3158	31.3158	36.8421
974	37.3684	31.8421	26.8421		27.8947	33.4211	27.8947		10.5263	15.5263	21.0526
975	34.2105	28.6842	23.6842		16.0526	21.5789	16.0526		26.3158	31.3158	36.8421
976	34.2105	28.6842	23.6842		43.1579	48.6842	43.1579		13.1579	18.1579	23.6842
977	37.3684	31.8421	26.8421		30.5263	36.0526	30.5263		24.2105	29.2105	34.7368
978	25	19.4737	14.4737		28.6842	34.2105	28.6842		21.0526	25.2632	30.7895
979	34.2105	28.6842	23.6842		35.2632	40.7895	35.2632		23.6842	28.6842	34.2105
980	45.2632	39.7368	34.7368		33.1579	38.6842	33.1579		30.2632	35.2632	40.7895
981	45.2632	39.7368	34.7368		27.8947	33.4211	27.8947		31.5789	36.5789	42.1053
982	34.2105	28.6842	23.6842		31.3158	36.8421	31.3158		25	30	35.5263
983	35.5263	30	25		26.5789	32.1053	26.5789		15.7895	20.7895	26.3158
984	37.3684	31.8421	26.8421		31.3158	36.8421	31.3158		10.5263	15.5263	21.0526
985	34.2105	28.6842	23.6842		27.3684	32.8947	27.3684		30.2632	35.2632	40.7895
986	38.6842	33.1579	28.9474		17.3684	22.8947	17.3684		29.4737	34.4737	40
987	38.1579	32.6316	27.6316		26.5789	32.1053	26.5789		31.5789	36.5789	42.1053
988	37.3684	31.8421	26.8421		28.6842	34.2105	28.6842		28.9474	33.1579	38.6842
989	19.7368	14.2105	9.21053		30	35.5263	30		33.4211	38.4211	43.9474
990	48.6842	43.1579	38.1579		25.2632	30.7895	25.2632		35.5263	40.5263	46.0526
991	28.9474	23.4211	18.4211		28.6842	34.2105	28.6842		26.3158	31.3158	36.8421
992	21.5789	16.0526	13.1579		30	35.5263	30		32.1053	37.1053	42.6316
993	42.6316	37.1053	32.1053		26.5789	32.1053	26.5789		30.2632	35.2632	40.7895
994	43.4211	37.8947	32.8947		33.1579	38.6842	33.1579		34.7368	39.7368	45.2632
995	25	19.4737	14.4737		44.4737	50	44.4737		25	30	35.5263
996	45.2632	39.7368	34.7368		36.5789	42.1053	36.5789		19.7368	24.7368	30.2632
997	36.8421	31.3158	26.3158		29.2105	34.7368	29.2105		29.4737	34.4737	40
998	46.0526	40.5263	35.5263		23.4211	28.9474	23.4211		17.1053	22.1053	27.6316
999	21.0526	15.5263	10.5263		31.8421	37.3684	31.8421		23.6842	28.6842	34.2105
1000	35.5263	30	25		31.3158	36.8421	31.3158		27.6316	32.6316	38.1579
1001	35.5263	30	25		27.3684	32.8947	27.3684		38.1579	43.1579	48.6842
1002	38.6842	33.1579	28.1579		32.6316	38.1579	32.6316		14.4737	19.4737	25
1003	27.6316	22.1053	17.1053		30	35.5263	30		26.8421	31.8421	37.3684
1004	34.7368	29.2105	26.3158		28.6842	34.2105	28.6842		27.6316	32.6316	38.1579
1005	36.0526	30.5263	25.5263		29.2105	34.7368	29.2105		24.2105	29.2105	34.7368
1006	26.3158	20.7895	15.7895		22.1053	27.6316	22.1053		27.6316	32.6316	38.1579
1007	38.6842	33.1579	28.1579		15.5263	21.0526	15.5263		25.5263	30.5263	36.0526
1008	34.2105	28.6842	23.6842		14.4737	18.9474	13.4211		30.2632	35.2632	40.7895
1009	35.5263	30	25		29.2105	34.7368	29.2105		25	30	35.5263
1010	45.2632	39.7368	36.8421		37.1053	42.6316	37.1053		15.7895	20.7895	26.3158
1011	30.7895	25.2632	20.2632		33.1579	38.6842	33.1579		10.5263	15.5263	21.0526
1012	36.0526	30.5263	25.5263		20	25.5263	20		34.7368	39.7368	45.2632
1013	34.2105	28.6842	23.6842		35.2632	40.7895	35.2632		34.7368	39.7368	45.2632
1014	40.7895	35.2632	30.2632		28.6842	34.2105	28.6842		34.7368	39.7368	45.2632
1015	34.7368	29.2105	24.2105		29.2105	34.7368	29.2105		25	30	35.5263
1016	38.6842	33.1579	28.1579		28.6842	34.2105	28.6842		23.6842	28.6842	34.2105
1017	48.6842	43.1579	38.1579		28.6842	34.2105	28.6842		26.8421	31.8421	37.3684
1018	21.0526	15.5263	10.5263		31.3158	36.8421	31.3158		23.6842	28.6842	34.2105
1019	34.2105	28.6842	23.6842		28.6842	34.2105	28.6842		38.1579	43.1579	48.6842
1020	34.2105	28.6842	23.6842		31.8421	37.3684	31.8421		26.8421	31.8421	37.3684
1021	25.5263	20	15.7895		31.8421	37.3684	31.8421		35.5263	40.5263	46.0526
1022	35.5263	30	25		37.8947	43.4211	37.8947		26.8421	31.8421	37.3684
1023	35.5263	30	25		28.6842	34.2105	28.6842		28.1579	33.1579	38.6842
1024	48.6842	43.1579	38.1579		28.6842	34.2105	28.6842		25.5263	30.5263	36.0526
1025	35.5263	30	25		25.2632	30.7895	25.2632		25	30	35.5263
1026	21.0526	15.5263	10.5263		31.8421	37.3684	31.8421		25	30	35.5263
1027	26.3158	20.7895	15.7895		28.6842	34.2105	28.6842		23.6842	28.6842	34.2105
1028	48.6842	43.1579	38.1579		35.2632	40.7895	35.2632		30.2632	35.2632	40.7895
1029	17.6316	12.1053	9.21053		28.6842	34.2105	28.6842		27.6316	32.6316	38.1579
1030	21.0526	15.5263	10.5263		32.6316	38.1579	32.6316		27.6316	32.6316	38.1579
1031	40	34.4737	29.4737		30	35.5263	30		24.2105	29.2105	34.7368
1032	34.2105	28.6842	23.6842		38.4211	43.9474	38.4211		15.7895	20.7895	26.3158
1033	26.3158	20.7895	15.7895		15.5263	21.0526	15.5263		28.9474	33.9474	39.4737
1034	40	34.4737	29.4737		31.3158	36.8421	31.3158		34.7368	39.7368	45.2632
1035	25	19.4737	14.4737		29.2105	34.7368	29.2105		23.6842	28.6842	34.2105
1036	45.2632	39.7368	34.7368		35.2632	40.7895	35.2632		25.5263	30.5263	36.0526
1037	48.6842	43.1579	38.1579		30	35.5263	30		30.2632	35.2632	40.7895
1038	37.3684	31.8421	26.8421		30	35.5263	30		25	30	35.5263
1039	35.5263	30	25		37.8947	43.4211	37.8947		26.8421	31.8421	37.3684
1040	37.3684	31.8421	26.8421		30	35.5263	30		23.6842	28.6842	34.2105
1041	21.0526	15.5263	10.5263		31.8421	37.3684	31.8421		31.5789	36.5789	42.1053
1042	35.5263	30	25		27.8947	33.4211	27.8947		26.3158	31.3158	36.8421
1043	45.2632	39.7368	34.7368		39.7368	45.2632	39.7368		23.6842	28.6842	34.2105
1044	35.5263	30	25		26.5789	32.1053	32.1053		9.21053	13.4211	18.9474
1045	34.7368	29.2105	25		28.6842	34.2105	28.6842		23.6842	28.6842	34.2105
1046	32.1053	26.5789	21.5789		23.4211	28.9474	23.4211		34.7368	39.7368	45.2632
1047	37.3684	31.8421	26.8421		30	35.5263	30		26.3158	31.3158	36.8421
1048	50	44.4737	39.4737		31.3158	36.8421	31.3158		10.5263	15.5263	21.0526
1049	21.5789	16.0526	11.0526		27.8947	33.4211	27.8947		30.2632	35.2632	40.7895
1050	45.2632	39.7368	34.7368		28.6842	34.2105	28.6842		27.6316	32.6316	38.1579
1051	24.2105	18.6842	14.4737		15.5263	21.0526	15.5263		28.1579	33.1579	38.6842
1052	38.1579	32.6316	27.6316		39.7368	45.2632	39.7368		23.6842	28.6842	34.2105
1053	35.5263	30	25		15.5263	21.0526	15.5263		23.6842	28.6842	34.2105
1054	30.7895	25.2632	20.2632		31.8421	37.3684	31.8421		26.8421	31.8421	37.3684
1055	40.7895	35.2632	30.2632		41.8421	47.3684	41.8421		25.5263	30.5263	36.0526
1056	34.2105	28.6842	23.6842		38.1579	42.6316	37.1053		25.5263	30.5263	36.0526
1057	26.3158	20.7895	15.7895		15.5263	21.0526	15.5263		23.6842	28.6842	34.2105
1058	38.6842	33.1579	28.1579		23.4211	28.9474	23.4211		26.3158	31.3158	36.8421
1059	34.7368	29.2105	24.2105		26.5789	32.1053	26.5789		23.6842	28.6842	34.2105
1060	25	19.4737	14.4737		28.6842	34.2105	28.6842		25.5263	30.5263	36.0526
1061	45.2632	39.7368	34.7368		43.1579	48.6842	43.1579		23.6842	28.6842	34.2105
1062	34.2105	28.6842	23.6842		27.8947	33.4211	27.8947		28.1579	33.1579	38.6842
1063	32.1053	26.5789	22.3684		32.6316	38.1579	32.6316		32.1053	37.1053	42.6316
1064	25	19.4737	14.4737		30.5263	36.0526	30.5263		17.1053	22.1053	27.6316
1065	35.5263	30	25		30.5263	36.0526	30.5263		14.4737	19.4737	25
1066	42.1053	36.5789	31.5789		35.2632	40.7895	35.2632		14.4737	19.4737	25
1067	40.7895	35.2632	30.2632		30.5263	36.0526	30.5263		23.6842	28.6842	34.2105
1068	21.5789	16.0526	11.8421		31.3158	36.8421	31.3158		20.2632	25.2632	30.7895
1069	36.8421	31.3158	26.3158		17.3684	22.8947	17.3684		25	30	35.5263
1070	46.0526	40.5263	35.5263		28.6842	34.2105	28.6842		27.6316	32.6316	38.1579
1071	43.9474	38.4211	33.4211		39.7368	45.2632	39.7368		26.8421	31.8421	37.3684
1072	36.8421	31.3158	26.3158		37.1053	42.6316	37.1053		23.6842	28.6842	34.2105
1073	40.7895	35.2632	30.2632		27.3684	32.8947	27.3684		34.7368	39.7368	45.2632
1074	34.2105	28.6842	23.6842		30.5263	36.0526	30.5263		35.5263	39.7368	45.2632
1075	25	19.4737	14.4737		28.6842	34.2105	28.6842		26.8421	31.8421	37.3684
1076	30.7895	25.2632	21.0526		28.6842	34.2105	28.6842		26.3158	31.3158	36.8421
1077	43.9474	38.4211	33.4211		28.6842	34.2105	28.6842		23.6842	28.6842	34.2105
1078	38.1579	32.6316	27.6316		22.1053	27.6316	22.1053		36.0526	41.0526	46.5789
1079	35.5263	30	25		31.3158	36.8421	31.3158		15.7895	20.7895	26.3158
1080	35.5263	30	25		19.4737	25	19.4737		23.6842	28.6842	34.2105
1081	35.5263	30	25		28.6842	34.2105	28.6842		24.2105	29.2105	34.7368
1082	45.2632	39.7368	36.8421		30.5263	36.0526	30.5263		13.1579	17.3684	22.8947
1083	35.5263	30	25		31.8421	37.3684	31.8421		23.6842	28.6842	34.2105
1084	37.3684	31.8421	27.6316		30	35.5263	30		26.8421	31.8421	37.3684
1085	37.3684	31.8421	26.8421		29.2105	34.7368	29.2105		24.2105	29.2105	34.7368
1086	21.0526	15.5263	10.5263		24.7368	30.2632	24.7368		15.7895	20	25.5263
1087	40	34.4737	29.4737		31.3158	36.8421	31.3158		16.0526	16.0526	21.5789
1088	43.9474	38.4211	33.4211		30.5263	36.0526	30.5263		26.3158	31.3158	36.8421
1089	32.1053	26.5789	21.5789		13.4211	18.9474	13.4211		25	30	35.5263
1090	36.8421	31.3158	26.3158		26.5789	32.1053	26.5789		30.2632	35.2632	40.7895
1091	36.8421	31.3158	26.3158		28.6842	34.2105	28.6842		11.8421	16.8421	22.3684
1092	35.5263	30	25		28.6842	34.2105	28.6842		25	30	35.5263
1093	43.9474	38.4211	33.4211		26.0526	31.5789	26.0526		10.5263	15.5263	21.0526
1094	34.7368	29.2105	24.2105		31.8421	37.3684	31.8421		23.6842	28.6842	34.2105
1095	30.2632	24.7368	19.7368		30.5263	36.0526	30.5263		23.6842	28.6842	34.2105
1096	35.5263	30	25		33.1579	38.6842	33.1579		25	27.8947	33.4211
1097	37.3684	31.8421	26.8421		16.0526	21.5789	16.0526		36.8421	41.8421	47.3684
1098	34.2105	28.6842	23.6842		39.7368	45.2632	39.7368		23.6842	28.6842	34.2105
1099	34.2105	28.6842	23.6842		31.3158	36.8421	31.3158		30.2632	35.2632	40.7895
1100	35.5263	30	25		20.7895	26.3158	20.7895		25	30	35.5263
1101	40.7895	35.2632	30.2632		30	35.5263	30		19.7368	24.7368	30.2632
1102	34.2105	28.6842	23.6842		35.2632	40.7895	35.2632		30.2632	35.2632	40.7895
1103	46.5789	41.0526	36.0526		28.6842	34.2105	28.6842		26.8421	31.8421	37.3684
1104	34.2105	28.6842	23.6842		12.1053	17.6316	12.1053		21.5789	26.5789	32.1053
1105	34.2105	28.6842	23.6842		32.6316	38.1579	32.6316		24.2105	29.2105	34.7368
1106	34.2105	28.6842	23.6842		33.1579	38.6842	33.1579		15.7895	20.7895	26.3158
1107	35.5263	30	25		32.6316	38.1579	32.6316		17.6316	22.6316	28.1579
1108	38.6842	33.1579	28.1579		19.4737	25	19.4737		36.0526	41.0526	46.5789
1109	27.6316	22.1053	17.1053		29.2105	34.7368	29.2105		23.6842	28.6842	34.2105
1110	36.8421	31.3158	26.3158		30.5263	36.0526	30.5263		23.6842	28.6842	34.2105
1111	34.2105	28.6842	23.6842		16.0526	21.5789	16.0526		10.5263	15.5263	21.0526
1112	34.7368	29.2105	24.2105		29.2105	34.7368	29.2105		23.6842	28.6842	34.2105
1113	30.2632	24.7368	19.7368		31.8421	37.3684	31.8421		25	30	35.5263
1114	36.8421	31.3158	26.3158		33.1579	38.6842	33.1579		28.9474	33.9474	39.4737
1115	37.3684	31.8421	26.8421		37.1053	42.6316	37.1053		25	30	35.5263
1116	38.6842	33.1579	28.1579		35.2632	40.7895	35.2632		27.6316	32.6316	38.1579
1117	34.7368	29.2105	24.2105		26.5789	32.1053	26.5789		11.8421	16.8421	22.3684
1118	25	19.4737	14.4737		30	35.5263	30		34.7368	39.7368	45.2632
1119	35.5263	30	25		34.4737	40	34.4737		24.2105	29.2105	34.7368
1120	36.8421	31.3158	26.3158		28.6842	34.2105	28.6842		19.7368	16.0526	21.5789
1121	38.6842	33.1579	28.1579		31.8421	37.3684	31.8421		32.1053	37.1053	42.6316
1122	36.8421	31.3158	26.3158		20.7895	26.3158	20.7895		26.3158	31.3158	36.8421
1123	35.5263	30	25		30	35.5263	30		23.6842	28.6842	34.2105
1124	18.9474	13.4211	8.42105		18.1579	23.6842	18.1579		38.1579	43.1579	48.6842
1125	38.1579	32.6316	27.6316		28.6842	34.2105	28.6842		32.8947	37.8947	43.4211
1126	40.7895	35.2632	30.2632		28.6842	34.2105	28.6842		25	30	35.5263
1127	36.8421	31.3158	26.3158		33.1579	38.6842	33.1579		34.7368	39.7368	45.2632
1128	37.3684	31.8421	26.8421		31.8421	37.3684	31.8421		34.7368	39.7368	45.2632
1129	31.5789	26.0526	21.0526		37.1053	42.6316	37.1053		23.6842	28.6842	34.2105
1130	30.7895	25.2632	21.0526		28.6842	34.2105	28.6842		34.7368	39.7368	45.2632
1131	34.7368	29.2105	24.2105		31.8421	37.3684	31.8421		34.7368	39.7368	45.2632
1132	25	19.4737	14.4737		27.8947	33.4211	27.8947		23.6842	28.6842	34.2105
1133	34.2105	28.6842	23.6842		33.9474	39.4737	33.9474		30.2632	35.2632	40.7895
1134	37.3684	31.8421	26.8421		15.5263	21.0526	15.5263		25	30	35.5263
1135	36.0526	30.5263	25.5263		31.3158	36.8421	31.3158		25	30	35.5263
1136	32.1053	26.5789	22.3684		19.4737	25	19.4737		29.4737	34.4737	40
1137	40.7895	35.2632	30.2632		26.5789	32.1053	26.5789		24.2105	29.2105	34.7368
1138	27.6316	22.1053	17.1053		27.8947	33.4211	27.8947		22.3684	27.3684	32.8947
1139	39.4737	33.9474	28.9474		29.2105	34.7368	29.2105		23.6842	28.6842	34.2105
1140	36.0526	30.5263	25.5263		35.2632	40.7895	35.2632		19.7368	24.7368	30.2632
1141	38.1579	32.6316	27.6316		31.3158	36.8421	31.3158		23.6842	28.6842	34.2105
1142	34.2105	28.6842	23.6842		26.5789	32.1053	26.5789		25.5263	30.5263	36.0526
1143	38.1579	32.6316	27.6316		33.1579	38.6842	33.1579		26.8421	31.8421	37.3684
1144	37.3684	31.8421	26.8421		30	35.5263	30		38.1579	43.1579	48.6842
1145	30.7895	25.2632	21.0526		25.2632	30.7895	25.2632		25	30	35.5263
1146	25	19.4737	14.4737		39.7368	45.2632	39.7368		26.3158	31.3158	36.8421
1147	36.8421	31.3158	26.3158		32.6316	38.1579	32.6316		34.7368	39.7368	45.2632
1148	33.4211	27.8947	22.8947		17.3684	22.8947	17.3684		32.1053	37.1053	42.6316
1149	21.0526	15.5263	10.5263		29.2105	34.7368	29.2105		26.8421	31.8421	37.3684
1150	45.2632	39.7368	34.7368		31.3158	36.8421	31.3158		10.5263	13.4211	18.9474
1151	46.5789	41.0526	36.0526		37.1053	42.6316	37.1053		24.2105	29.2105	34.7368
1152	35.5263	30	25		41.0526	46.5789	41.0526		21.0526	25.2632	30.7895
1153	39.4737	33.9474	28.9474		30	35.5263	30		25.5263	30.5263	36.0526
1154	35.5263	30	25		28.6842	34.2105	28.6842		30.2632	35.2632	40.7895
1155	21.0526	15.5263	10.5263		31.8421	37.3684	31.8421		26.3158	31.3158	36.8421
1156	30.7895	25.2632	20.2632		29.2105	34.7368	29.2105		30.2632	35.2632	40.7895
1157	30.7895	25.2632	20.2632		39.7368	45.2632	39.7368		24.2105	29.2105	34.7368
1158	37.3684	31.8421	26.8421		26.5789	32.1053	26.5789		24.2105	29.2105	34.7368
1159	42.1053	36.5789	31.5789		26.5789	32.1053	26.5789		32.8947	37.8947	43.4211
1160	34.2105	28.6842	23.6842		31.8421	37.3684	31.8421		25.5263	30.5263	36.0526
1161	28.9474	23.4211	18.4211		31.8421	37.3684	31.8421		34.7368	39.7368	45.2632
1162	30.2632	24.7368	19.7368		30	35.5263	30		28.1579	33.1579	38.6842
1163	42.1053	36.5789	31.5789		35.2632	40.7895	35.2632		21.0526	25.2632	30.7895
1164	36.8421	31.3158	26.3158		31.3158	36.8421	31.3158		38.1579	43.1579	48.6842
1165	36.0526	30.5263	25.5263		31.8421	37.3684	31.8421		24.2105	29.2105	34.7368
1166	35.5263	30	25		15.5263	21.0526	15.5263		23.6842	25.2632	30.7895
1167	34.2105	28.6842	23.6842		31.3158	36.8421	31.3158		17.1053	22.1053	27.6316
1168	34.2105	28.6842	23.6842		26.5789	32.1053	26.5789		23.6842	26.5789	32.1053
1169	21.0526	15.5263	10.5263		29.2105	34.7368	29.2105		30.2632	35.2632	40.7895
1170	35.5263	30	25		18.1579	23.6842	18.1579		30.2632	35.2632	40.7895
1171	30.2632	24.7368	19.7368		28.6842	34.2105	28.6842		15.7895	20.7895	26.3158
1172	37.3684	31.8421	26.8421		15.5263	21.0526	15.5263		23.6842	28.6842	34.2105
1173	34.7368	30.2632	26.3158		29.2105	34.7368	29.2105		30.2632	35.2632	40.7895
1174	34.7368	29.2105	24.2105		23.4211	28.9474	23.4211		25	30	35.5263
1175	18.9474	13.4211	9.21053		36.5789	42.1053	36.5789		17.1053	22.1053	27.6316
1176	34.2105	28.6842	23.6842		19.4737	25	19.4737		21.5789	26.5789	32.1053
1177	25	19.4737	14.4737		28.6842	34.2105	28.6842		30.2632	35.2632	40.7895
1178	35.5263	30	25		37.1053	42.6316	37.1053		30.2632	35.2632	40.7895
1179	34.2105	28.6842	23.6842		31.3158	36.8421	31.3158		22.3684	25.2632	30.7895
1180	34.7368	29.2105	24.2105		24.7368	30.2632	24.7368		23.6842	28.6842	34.2105
1181	18.9474	13.4211	8.42105		20.7895	26.3158	20.7895		10.5263	15.5263	21.0526
1182	32.1053	26.5789	21.5789		28.6842	34.2105	28.6842		23.6842	28.6842	34.2105
1183	43.4211	37.8947	32.8947		43.1579	48.6842	43.1579		26.8421	31.8421	37.3684
1184	38.1579	32.6316	27.6316		24.7368	30.2632	24.7368		30.2632	35.2632	40.7895
1185	17.6316	12.1053	11.0526		28.6842	34.2105	28.6842		27.6316	32.6316	38.1579
1186	36.8421	31.3158	26.3158		31.8421	37.3684	31.8421		26.3158	31.3158	36.8421
1187	40.7895	35.2632	30.2632		27.8947	33.4211	27.8947		23.6842	28.6842	34.2105
1188	45.2632	39.7368	34.7368		35.2632	40.7895	35.2632		28.1579	33.1579	38.6842
1189	34.7368	29.2105	24.2105		27.8947	33.4211	27.8947		18.4211	21.3158	26.8421
1190	46.0526	40.5263	35.5263		29.2105	34.7368	29.2105		23.6842	28.6842	34.2105
1191	45.2632	39.7368	34.7368		40.5263	46.0526	40.5263		24.2105	29.2105	34.7368
1192	42.6316	37.1053	32.1053		30	35.5263	30		24.2105	29.2105	34.7368
1193	38.1579	32.6316	27.6316		31.3158	36.8421	31.3158		23.6842	28.6842	34.2105
1194	32.1053	26.5789	22.3684		28.6842	34.2105	28.6842		33.4211	38.4211	43.9474
1195	22.3684	16.8421	11.8421		19.4737	25	19.4737		13.1579	17.3684	22.8947
1196	33.4211	27.8947	23.6842		25.2632	30.7895	25.2632		25.5263	30.5263	36.0526
1197	34.7368	29.2105	24.2105		31.3158	36.8421	31.3158		21.5789	26.5789	32.1053
1198	45.2632	39.7368	34.7368		35.2632	40.7895	35.2632		23.6842	28.6842	34.2105
1199	34.2105	28.6842	23.6842		27.3684	32.8947	27.3684		27.6316	32.6316	38.1579
1200	34.2105	28.6842	23.6842		19.4737	25	19.4737		26.3158	31.3158	36.8421
1201	22.8947	17.3684	13.1579		36.5789	42.1053	36.5789		27.8947	27.8947	33.4211
1202	34.2105	28.6842	23.6842		37.1053	42.6316	37.1053		27.6316	32.6316	38.1579
1203	21.0526	15.5263	10.5263		40.5263	46.0526	40.5263		21.0526	26.0526	31.5789
1204	36.8421	31.3158	26.3158		27.8947	33.4211	27.8947		23.6842	28.6842	34.2105
1205	16.3158	10.7895	8.94737		37.1053	42.6316	37.1053		24.2105	29.2105	34.7368
1206	34.2105	28.6842	23.6842		39.7368	45.2632	39.7368		25	30	35.5263
1207	34.2105	28.6842	23.6842		28.6842	34.2105	28.6842		25	30	35.5263
1208	38.1579	32.6316	27.6316		19.4737	25	19.4737		14.4737	19.4737	25
1209	36.0526	30.5263	25.5263		33.9474	39.4737	33.9474		25	30	35.5263
1210	37.3684	31.8421	26.8421		28.6842	34.2105	28.6842		24.2105	29.2105	34.7368
1211	36.0526	30.5263	25.5263		31.8421	37.3684	31.8421		27.6316	31.8421	37.3684
1212	38.6842	33.1579	28.1579		30	35.5263	30		27.6316	32.6316	38.1579
1213	19.7368	14.2105	9.21053		27.8947	33.4211	27.8947		26.3158	31.3158	36.8421
1214	40.7895	35.2632	30.2632		28.6842	34.2105	28.6842		32.1053	37.1053	42.6316
1215	43.4211	37.8947	32.8947		37.1053	42.6316	37.1053		30.2632	35.2632	40.7895
1216	34.2105	28.6842	23.6842		29.2105	34.7368	29.2105		14.4737	19.4737	25
1217	35.5263	30	25		30	35.5263	30		15.7895	20.7895	26.3158
1218	33.4211	27.8947	23.6842		31.3158	36.8421	31.3158		15.7895	20.7895	26.3158
1219	36.8421	31.3158	26.3158		30	35.5263	30		26.8421	31.8421	37.3684
1220	37.3684	31.8421	26.8421		37.1053	42.6316	37.1053		17.1053	22.1053	27.6316
1221	45.2632	39.7368	34.7368		28.6842	34.2105	28.6842		26.3158	31.3158	36.8421
1222	45.2632	39.7368	34.7368		31.3158	36.8421	31.3158		26.8421	31.8421	37.3684
1223	38.1579	32.6316	27.6316		31.8421	37.3684	31.8421		34.7368	39.7368	45.2632
1224	34.7368	29.2105	24.2105		38.4211	43.9474	38.4211		19.7368	24.7368	30.2632
1225	25	19.4737	14.4737		26.5789	32.1053	26.5789		23.6842	28.6842	34.2105
1226	32.8947	27.3684	22.3684		37.1053	42.6316	37.1053		25	30	35.5263
1227	30.2632	24.7368	19.7368		28.6842	34.2105	28.6842		24.2105	29.2105	34.7368
1228	34.2105	28.6842	23.6842		22.1053	27.6316	22.1053		11.8421	16.8421	22.3684
1229	38.1579	32.6316	27.6316		31.8421	37.3684	31.8421		14.4737	17.3684	22.8947
1230	34.2105	28.6842	23.6842		26.5789	32.1053	26.5789		26.8421	31.8421	37.3684
1231	21.0526	15.5263	15		20.7895	26.3158	20.7895		22.3684	27.3684	32.8947
1232	34.7368	30.2632	26.3158		39.7368	45.2632	39.7368		23.6842	28.6842	34.2105
1233	28.9474	23.4211	18.4211		26.0526	31.5789	26.0526		11.8421	16.8421	22.3684
1234	42.1053	36.5789	31.5789		28.6842	34.2105	28.6842		36.0526	41.0526	46.5789
1235	36.8421	31.3158	26.3158		28.6842	34.2105	28.6842		26.8421	31.8421	37.3684
1236	21.0526	15.5263	10.5263		30	35.5263	30		23.6842	28.6842	34.2105
1237	34.2105	28.6842	23.6842		30	35.5263	30		29.4737	34.4737	40
1238	36.0526	30.5263	25.5263		28.6842	34.2105	28.6842		14.4737	19.4737	25
1239	35.5263	30	25		32.6316	38.1579	32.6316		24.2105	29.2105	34.7368
1240	19.7368	14.2105	9.21053		28.6842	34.2105	28.6842		38.1579	43.1579	48.6842
1241	35.5263	30	25		38.4211	43.9474	38.4211		24.2105	29.2105	34.7368
1242	35.5263	30	25		39.7368	45.2632	39.7368		21.0526	25.2632	30.7895
1243	37.3684	31.8421	26.8421		24.7368	30.2632	24.7368		25.5263	30.5263	36.0526
1244	45.2632	39.7368	34.7368		28.6842	34.2105	28.6842		25	30	35.5263
1245	35.5263	30	25		31.8421	37.3684	31.8421		23.6842	28.6842	34.2105
1246	45.2632	39.7368	34.7368		30	35.5263	30		26.3158	31.3158	36.8421
1247	46.5789	41.0526	36.0526		25.2632	30.7895	25.2632		15.7895	20.7895	26.3158
1248	22.8947	18.4211	14.4737		22.1053	27.6316	22.1053		26.8421	31.8421	37.3684
1249	36.8421	31.3158	26.3158		36.5789	42.1053	36.5789		23.6842	28.6842	34.2105
1250	36.8421	31.3158	26.3158		29.2105	34.7368	29.2105		11.8421	16.0526	21.5789
1251	21.0526	17.6316	17.6316		30	35.5263	30		26.8421	31.8421	37.3684
1252	38.1579	32.6316	27.6316		28.6842	34.2105	28.6842		26.3158	31.3158	36.8421
1253	20.2632	14.7368	9.73684		37.1053	42.6316	37.1053		19.7368	24.7368	30.2632
1254	32.1053	26.5789	21.5789		31.8421	37.3684	31.8421		34.7368	39.7368	45.2632
1255	21.0526	15.5263	10.5263		36.8421	36.8421	31.3158		30.2632	35.2632	40.7895
1256	21.0526	15.5263	11.8421		28.6842	34.2105	28.6842		23.6842	28.6842	34.2105
1257	30.7895	25.2632	20.2632		19.4737	25	19.4737		26.3158	31.3158	36.8421
1258	36.8421	31.3158	26.3158		16.0526	21.5789	16.0526		21.0526	25.2632	30.7895
1259	46.5789	41.0526	36.0526		43.1579	48.6842	43.1579		26.8421	31.8421	37.3684
1260	40.7895	35.2632	30.2632		19.4737	25	19.4737		26.8421	31.8421	37.3684
1261	34.2105	28.6842	23.6842		31.3158	36.8421	31.3158		26.3158	31.3158	36.8421
1262	41.3158	35.7895	31.5789		36.5789	42.1053	36.5789		19.7368	24.7368	30.2632
1263	36.8421	31.3158	26.3158		34.4737	40	34.4737		28.9474	33.9474	39.4737
1264	47.3684	41.8421	36.8421		28.6842	34.2105	28.6842		19.7368	24.7368	30.2632
1265	39.4737	33.9474	28.9474		39.7368	45.2632	39.7368		20.2632	25.2632	30.7895
1266	21.0526	15.5263	10.5263		43.1579	48.6842	43.1579		23.6842	28.6842	34.2105
1267	36.8421	31.3158	26.3158		30	35.5263	30		27.6316	32.6316	38.1579
1268	42.6316	37.1053	32.1053		29.2105	34.7368	29.2105		30.2632	35.2632	40.7895
1269	34.7368	29.2105	24.2105		24.7368	30.2632	24.7368		25.5263	30.5263	36.0526
1270	45.2632	39.7368	34.7368		41.8421	47.3684	41.8421		26.8421	31.8421	37.3684
1271	43.9474	38.4211	33.4211		28.6842	34.2105	28.6842		26.8421	31.8421	37.3684
1272	37.3684	31.8421	26.8421		37.1053	42.6316	37.1053		34.7368	39.7368	45.2632
1273	26.8421	21.3158	17.1053		25.2632	30.7895	25.2632		27.6316	32.6316	38.1579
1274	35.5263	30	25		26.5789	32.1053	26.5789		10.5263	15.5263	21.0526
1275	35.5263	30	25		37.1053	42.6316	37.1053		23.6842	28.6842	34.2105
1276	34.2105	28.6842	23.6842		16.8421	22.3684	16.8421		10.5263	15.5263	21.0526
1277	30.7895	25.2632	20.2632		43.1579	48.6842	43.1579		30.2632	35.2632	40.7895
1278	26.3158	20.7895	15.7895		31.3158	36.8421	31.3158		23.6842	27.8947	33.4211
1279	34.2105	28.6842	23.6842		36.5789	42.1053	36.5789		26.8421	31.8421	37.3684
1280	35.5263	30	25		25.2632	30.7895	25.2632		23.6842	28.6842	34.2105
1281	34.2105	28.6842	23.6842		33.1579	38.6842	33.1579		25	30	35.5263
1282	48.6842	43.1579	38.1579		28.6842	34.2105	28.6842		26.8421	31.8421	37.3684
1283	37.3684	31.8421	26.8421		27.8947	33.4211	27.8947		23.6842	28.6842	34.2105
1284	36.8421	31.3158	26.3158		31.8421	37.3684	31.8421		26.3158	31.3158	36.8421
1285	37.3684	31.8421	26.8421		31.3158	36.8421	31.3158		24.2105	29.2105	34.7368
1286	23.6842	18.1579	13.1579		33.1579	38.6842	33.1579		26.3158	31.3158	36.8421
1287	34.2105	28.6842	23.6842		35.2632	40.7895	35.2632		25.5263	30.5263	36.0526
1288	37.3684	31.8421	26.8421		32.6316	38.1579	32.6316		18.4211	23.4211	28.9474
1289	30.2632	24.7368	19.7368		28.6842	34.2105	28.6842		15.7895	20.7895	26.3158
1290	36.0526	30.5263	25.5263		32.6316	38.1579	32.6316		23.6842	28.6842	34.2105
1291	40.7895	35.2632	30.2632		13.4211	18.9474	13.4211		26.8421	31.8421	37.3684
1292	26.3158	20.7895	15.7895		31.8421	37.3684	31.8421		23.6842	28.6842	34.2105
1293	25	19.4737	14.4737		43.1579	48.6842	43.1579		26.3158	31.3158	36.8421
1294	37.3684	31.8421	26.8421		30	35.5263	30		38.1579	43.1579	48.6842
1295	40.7895	35.2632	30.2632		15.5263	21.0526	15.5263		21.0526	25.2632	30.7895
1296	32.1053	26.5789	22.3684		29.2105	34.7368	29.2105		23.6842	28.6842	34.2105
1297	34.2105	28.6842	23.6842		25.2632	30.7895	25.2632		26.3158	31.3158	36.8421
1298	33.4211	27.8947	23.6842		29.2105	34.7368	29.2105		22.3684	25.2632	30.7895
1299	38.1579	32.6316	27.6316		31.3158	36.8421	31.3158		23.6842	28.6842	34.2105
1300	35.5263	30	25		32.6316	38.1579	32.6316		21.0526	25.2632	30.7895
1301	21.0526	15.5263	10.5263		28.6842	34.2105	28.6842		23.6842	28.6842	34.2105
1302	35.5263	30	25		36.5789	42.1053	36.5789		25	30	35.5263
1303	38.6842	33.1579	28.1579		28.6842	34.2105	28.6842		26.3158	31.3158	36.8421
1304	40.7895	35.2632	30.2632		30	35.5263	30		21.5789	26.5789	32.1053
1305	34.2105	28.6842	23.6842		26.5789	32.1053	26.5789		26.3158	31.3158	36.8421
1306	36.0526	30.5263	25.5263		33.1579	38.6842	33.1579		26.8421	31.8421	37.3684
1307	36.0526	30.5263	25.5263		30	35.5263	30		13.1579	18.1579	23.6842
1308	38.1579	32.6316	27.6316		23.4211	28.9474	23.4211		27.6316	32.6316	38.1579
1309	35.5263	30	25		26.5789	32.1053	26.5789		28.9474	33.9474	39.4737
1310	25.5263	20	17.1053		30	35.5263	30		30.2632	35.2632	40.7895
1311	34.2105	28.6842	23.6842		30	35.5263	30		28.9474	33.9474	39.4737
1312	37.3684	31.8421	26.8421		31.8421	37.3684	31.8421		34.7368	39.7368	45.2632
1313	32.1053	26.5789	22.3684		28.6842	34.2105	28.6842		25	30	35.5263
1314	45.2632	39.7368	34.7368		31.3158	36.8421	31.3158		24.2105	29.2105	34.7368
1315	40.7895	35.2632	30.2632		30	35.5263	30		12.3684	17.3684	22.8947
1316	33.4211	27.8947	23.6842		30	35.5263	30		20.2632	25.2632	30.7895
1317	32.1053	26.5789	21.5789		35.2632	40.7895	35.2632		25	30	35.5263
1318	32.1053	26.5789	21.5789		29.2105	34.7368	29.2105		17.1053	22.1053	27.6316
1319	23.6842	18.1579	13.1579		30	35.5263	30		23.6842	28.6842	34.2105
1320	48.6842	43.1579	38.1579		31.8421	37.3684	31.8421		17.1053	22.1053	27.6316
1321	27.6316	22.1053	17.1053		16.8421	22.3684	16.8421		23.6842	25.2632	30.7895
1322	33.4211	27.8947	23.6842		37.1053	42.6316	37.1053		39.4737	44.4737	50
1323	36.8421	31.3158	26.3158		35.2632	40.7895	35.2632		23.6842	28.6842	34.2105
1324	25	19.4737	14.4737		29.2105	34.7368	29.2105		28.1579	33.1579	38.6842
1325	34.2105	28.6842	23.6842		31.3158	36.8421	31.3158		32.1053	37.1053	42.6316
1326	37.3684	31.8421	26.8421		32.6316	38.1579	32.6316		25.5263	30.5263	36.0526
1327	24.2105	18.6842	14.4737		16.0526	21.5789	16.0526		25	30	35.5263
1328	34.2105	28.6842	23.6842		34.4737	40	34.4737		38.1579	43.1579	48.6842
1329	36.8421	31.3158	26.3158		30	35.5263	30		34.7368	39.7368	45.2632
1330	48.6842	43.1579	38.1579		29.2105	34.7368	29.2105		33.4211	38.4211	43.9474
1331	37.3684	31.8421	26.8421		27.8947	33.4211	27.8947		23.6842	28.6842	34.2105
1332	38.1579	32.6316	27.6316		29.2105	34.7368	29.2105		25	30	35.5263
1333	32.1053	27.6316	23.6842		31.3158	36.8421	31.3158		25	30	35.5263
1334	22.8947	17.3684	13.1579		31.8421	37.3684	31.8421		14.4737	19.4737	25
1335	47.8947	42.3684	37.3684		32.6316	38.1579	32.6316		38.1579	43.1579	48.6842
1336	38.1579	32.6316	27.6316		28.6842	34.2105	28.6842		27.6316	32.6316	38.1579
1337	34.7368	29.2105	24.2105		28.6842	34.2105	28.6842		28.9474	33.9474	39.4737
1338	40.7895	35.2632	30.2632		26.5789	32.1053	26.5789		24.2105	29.2105	34.7368
1339	34.7368	29.2105	24.2105		12.1053	17.6316	12.1053		10.5263	15.5263	21.0526
1340	34.2105	28.6842	23.6842		31.8421	37.3684	31.8421		23.6842	28.6842	34.2105
1341	30.7895	25.2632	22.3684		12.1053	17.6316	12.1053		26.3158	31.3158	36.8421
1342	38.1579	32.6316	27.6316		31.8421	37.3684	31.8421		38.1579	43.1579	48.6842
1343	35.5263	30	25		19.4737	25	19.4737		21.0526	25.2632	30.7895
1344	40.7895	35.2632	30.2632		35.2632	40.7895	35.2632		17.1053	22.1053	27.6316
1345	36.0526	30.5263	26.3158		36.5789	42.1053	36.5789		23.6842	28.6842	34.2105
1346	35.5263	30	25		28.6842	34.2105	28.6842		27.6316	32.6316	38.1579
1347	33.4211	27.8947	23.6842		26.5789	32.1053	26.5789		30.2632	35.2632	40.7895
1348	47.8947	42.3684	37.3684		35.2632	40.7895	35.2632		26.3158	31.3158	36.8421
1349	21.0526	15.5263	10.5263		28.6842	34.2105	28.6842		19.7368	24.7368	30.2632
1350	38.1579	32.6316	27.6316		28.6842	34.2105	28.6842		26.8421	31.8421	37.3684
1351	21.0526	15.5263	10.5263		28.6842	34.2105	28.6842		38.1579	43.1579	48.6842
1352	34.2105	28.6842	23.6842		22.1053	27.6316	22.1053		20.2632	25.2632	30.7895
1353	38.6842	33.1579	28.1579		39.7368	45.2632	39.7368		23.6842	28.6842	34.2105
1354	26.3158	20.7895	15.7895		18.1579	23.6842	18.1579		25	30	35.5263
1355	30.2632	24.7368	19.7368		32.6316	38.1579	32.6316		35.5263	40.5263	46.0526
1356	48.6842	43.1579	38.1579		29.2105	34.7368	29.2105		25.2632	25.2632	30.7895
1357	25	19.4737	14.4737		28.6842	34.2105	28.6842		34.7368	39.7368	45.2632
1358	34.2105	28.6842	23.6842		32.6316	38.1579	32.6316		32.1053	37.1053	42.6316
1359	30.7895	25.2632	22.3684		28.6842	34.2105	28.6842		19.7368	24.7368	30.2632
1360	30.7895	25.2632	20.2632		37.1053	42.6316	37.1053		27.6316	32.6316	38.1579
1361	28.9474	23.4211	18.4211		33.9474	39.4737	33.9474		38.1579	43.1579	48.6842
1362	42.1053	36.5789	31.5789		31.8421	37.3684	31.8421		24.2105	29.2105	34.7368
1363	32.1053	26.5789	23.6842		28.6842	34.2105	28.6842		23.6842	28.6842	34.2105
1364	34.7368	29.2105	25		31.8421	37.3684	31.8421		23.6842	28.6842	34.2105
1365	36.0526	30.5263	25.5263		40.5263	46.0526	40.5263		23.6842	28.6842	34.2105
1366	26.8421	21.3158	17.1053		25.2632	30.7895	25.2632		26.8421	31.8421	37.3684
1367	34.2105	28.6842	23.6842		20.7895	26.3158	20.7895		34.7368	39.7368	45.2632
1368	35.5263	30	25		25.2632	30.7895	25.2632		28.1579	33.1579	38.6842
1369	34.2105	28.6842	23.6842		23.4211	28.9474	23.4211		23.6842	26.5789	32.1053
1370	34.7368	29.2105	24.2105		30	35.5263	30		25	30	35.5263
1371	35.5263	30	25		32.6316	38.1579	32.6316		32.1053	37.1053	42.6316
1372	38.6842	33.1579	28.1579		31.8421	37.3684	31.8421		30.2632	35.2632	40.7895
1373	43.4211	37.8947	32.8947		29.2105	34.7368	29.2105		20.2632	25.2632	30.7895
1374	45.2632	39.7368	34.7368		28.6842	34.2105	28.6842		11.8421	16.8421	22.3684
1375	38.1579	32.6316	27.6316		30	35.5263	30		18.4211	23.4211	28.9474
1376	35.5263	30	25		30	35.5263	30		25	30	35.5263
1377	30.2632	24.7368	19.7368		33.9474	39.4737	33.9474		21.0526	25.2632	30.7895
1378	39.4737	33.9474	28.9474		33.9474	39.4737	33.9474		24.2105	29.2105	34.7368
1379	34.7368	29.2105	24.2105		30	35.5263	30		34.7368	39.7368	45.2632
1380	28.1579	22.6316	18.4211		28.6842	34.2105	28.6842		23.6842	28.6842	34.2105
1381	28.1579	22.6316	19.7368		31.3158	36.8421	31.3158		23.6842	28.6842	34.2105
1382	38.1579	32.6316	27.6316		14.2105	19.7368	14.2105		25	30	35.5263
1383	22.3684	16.8421	11.8421		39.7368	45.2632	39.7368		34.7368	39.7368	45.2632
1384	45.2632	39.7368	34.7368		30	35.5263	30		22.8947	27.8947	33.4211
1385	34.7368	29.2105	24.2105		28.6842	34.2105	28.6842		34.7368	39.7368	45.2632
1386	37.3684	31.8421	26.8421		27.3684	32.8947	27.3684		26.8421	31.8421	37.3684
1387	34.7368	29.2105	24.2105		37.1053	42.6316	37.1053		25	30	35.5263
1388	21.0526	15.5263	10.5263		32.6316	38.1579	32.6316		25	30	35.5263
1389	36.8421	31.3158	26.3158		36.5789	42.1053	36.5789		23.6842	28.6842	34.2105
1390	32.1053	26.5789	21.5789		31.3158	36.8421	31.3158		25	30	35.5263
1391	34.2105	28.6842	23.6842		30	35.5263	30		26.8421	31.8421	37.3684
1392	46.0526	40.5263	35.5263		27.3684	32.8947	27.3684		24.2105	29.2105	34.7368
1393	34.2105	28.6842	23.6842		29.2105	34.7368	29.2105		19.7368	24.7368	30.2632
1394	34.7368	29.2105	24.2105		37.1053	42.6316	37.1053		15.7895	20.7895	26.3158
1395	19.7368	14.2105	9.21053		28.6842	34.2105	28.6842		38.1579	43.1579	48.6842
1396	36.0526	30.5263	25.5263		30	35.5263	30		25	30	35.5263
1397	22.8947	17.3684	13.1579		28.6842	34.2105	28.6842		27.6316	32.6316	38.1579
1398	40.7895	35.2632	30.2632		30	35.5263	30		26.3158	31.3158	36.8421
1399	37.3684	31.8421	26.8421		30	35.5263	30		10.5263	15.5263	21.0526
1400	34.2105	28.6842	23.6842		31.3158	36.8421	31.3158		23.6842	28.6842	34.2105
1401	27.6316	22.1053	17.1053		37.1053	42.6316	37.1053		28.9474	33.9474	39.4737
1402	28.9474	23.4211	18.4211		30.5263	36.0526	30.5263		22.3684	26.5789	32.1053
1403	36.0526	30.5263	25.5263		32.6316	38.1579	32.6316		25	30	35.5263
1404	33.4211	27.8947	23.6842		31.8421	37.3684	31.8421		26.3158	31.3158	36.8421
1405	36.8421	31.3158	26.3158		39.4737	43.9474	38.4211		23.6842	28.6842	34.2105
1406	35.5263	30	25		20.7895	26.3158	20.7895		27.6316	32.6316	38.1579
1407	38.1579	32.6316	27.6316		39.7368	45.2632	39.7368		23.6842	28.6842	34.2105
1408	30.7895	25.2632	20.2632		31.8421	37.3684	31.8421		36.0526	41.0526	46.5789
1409	30.2632	24.7368	19.7368		43.1579	48.6842	43.1579		26.8421	31.8421	37.3684
1410	45.2632	39.7368	34.7368		43.1579	48.6842	43.1579		28.9474	31.8421	37.3684
1411	35.5263	30	25		35.2632	40.7895	35.2632		27.6316	32.6316	38.1579
1412	38.6842	33.1579	28.1579		16.0526	21.5789	16.0526		23.6842	28.6842	34.2105
1413	40.7895	35.2632	30.2632		33.1579	38.6842	33.1579		28.9474	33.9474	39.4737
1414	35.5263	30	25		16.8421	22.3684	16.8421		26.3158	31.3158	36.8421
1415	37.3684	31.8421	26.8421		28.6842	34.2105	28.6842		25	30	35.5263
1416	21.0526	15.5263	10.5263		31.8421	37.3684	31.8421		26.8421	31.8421	37.3684
1417	34.2105	28.6842	23.6842		15.5263	21.0526	15.5263		36.8421	41.8421	47.3684
1418	35.5263	30	25		29.2105	34.7368	29.2105		24.2105	29.2105	34.7368
1419	34.2105	28.6842	23.6842		14.2105	19.7368	14.2105		24.2105	29.2105	34.7368
1420	21.0526	15.5263	10.5263		30	35.5263	30		30.2632	35.2632	40.7895
1421	34.2105	28.6842	23.6842		27.3684	32.8947	27.3684		13.1579	18.1579	23.6842
1422	17.6316	12.1053	7.89474		36.5789	42.1053	36.5789		25	30	35.5263
1423	22.8947	17.3684	12.3684		28.6842	34.2105	28.6842		24.2105	29.2105	34.7368
1424	34.7368	29.2105	24.2105		35.2632	40.7895	35.2632		38.1579	43.1579	48.6842
1425	34.7368	29.2105	24.2105		32.6316	38.1579	32.6316		26.8421	31.8421	37.3684
1426	37.3684	31.8421	26.8421		29.2105	34.7368	29.2105		24.2105	29.2105	34.7368
1427	37.3684	31.8421	26.8421		30	35.5263	30		9.21053	14.2105	19.7368
1428	40.7895	35.2632	30.2632		18.1579	23.6842	18.1579		30.2632	35.2632	40.7895
1429	36.8421	31.3158	26.3158		31.3158	36.8421	31.3158		26.8421	31.8421	37.3684
1430	25	19.4737	14.4737		22.1053	27.6316	22.1053		26.3158	31.3158	36.8421
1431	34.2105	28.6842	23.6842		25.2632	30.7895	25.2632		22.3684	26.5789	32.1053
1432	34.2105	28.6842	23.6842		31.3158	36.8421	31.3158		23.6842	28.6842	34.2105
1433	38.1579	32.6316	27.6316		30	35.5263	30		19.7368	22.6316	28.1579
1434	36.0526	30.5263	25.5263		31.3158	36.8421	31.3158		18.4211	23.4211	28.9474
1435	36.8421	31.3158	26.3158		41.8421	47.3684	41.8421		28.1579	33.1579	38.6842
1436	25	19.4737	14.4737		18.1579	23.6842	18.1579		34.7368	39.7368	45.2632
1437	35.5263	30	25		31.3158	36.8421	31.3158		19.7368	24.7368	30.2632
1438	36.8421	31.3158	26.3158		31.3158	36.8421	31.3158		23.6842	28.6842	34.2105
1439	36.8421	31.3158	26.3158		37.1053	42.6316	37.1053		26.3158	31.3158	36.8421
1440	37.3684	31.8421	26.8421		20.7895	26.3158	20.7895		22.8947	27.8947	33.4211
1441	25.5263	20	15.7895		33.9474	39.4737	33.9474		11.8421	16.0526	21.5789
1442	37.3684	31.8421	26.8421		26.5789	32.1053	26.5789		26.8421	31.8421	37.3684
1443	34.2105	28.6842	23.6842		16.0526	21.5789	16.0526		23.6842	28.6842	34.2105
1444	34.2105	28.6842	23.6842		30	35.5263	30		11.8421	13.4211	18.9474
1445	34.2105	28.6842	23.6842		31.8421	37.3684	31.8421		26.3158	31.3158	36.8421
1446	28.9474	23.4211	18.4211		37.1053	42.6316	37.1053		30.2632	35.2632	40.7895
1447	39.4737	33.9474	28.9474		31.3158	36.8421	31.3158		26.3158	31.3158	36.8421
1448	35.5263	30	25		25.2632	30.7895	25.2632		26.3158	31.3158	36.8421
1449	37.3684	31.8421	26.8421		31.3158	36.8421	31.3158		35.5263	40.5263	46.0526
1450	36.8421	31.3158	26.3158		40.5263	46.0526	40.5263		27.6316	32.6316	38.1579
1451	26.3158	20.7895	15.7895		37.1053	42.6316	37.1053		26.8421	31.8421	37.3684
1452	35.5263	30	25		20.7895	26.3158	20.7895		26.8421	31.8421	37.3684
1453	36.8421	31.3158	26.3158		31.3158	36.8421	31.3158		25	30	35.5263
1454	43.9474	38.4211	33.4211		20.7895	26.3158	20.7895		14.4737	19.4737	25
1455	26.3158	20.7895	15.7895		33.1579	38.6842	33.1579		22.8947	27.8947	33.4211
1456	34.2105	28.6842	23.6842		31.3158	36.8421	31.3158		15.7895	20.7895	26.3158
1457	36.8421	31.3158	26.3158		31.8421	37.3684	31.8421		10.5263	15.5263	21.0526
1458	34.7368	29.2105	24.2105		37.1053	42.6316	37.1053		25	30	35.5263
1459	45.2632	39.7368	34.7368		31.8421	37.3684	31.8421		35.5263	40.5263	46.0526
1460	36.8421	31.3158	26.3158		28.6842	34.2105	28.6842		30.2632	35.2632	40.7895
1461	34.7368	29.2105	24.2105		31.3158	36.8421	31.3158		15.7895	20.7895	26.3158
1462	33.4211	27.8947	25		31.3158	36.8421	31.3158		19.7368	24.7368	30.2632
1463	17.6316	12.1053	7.89474		27.8947	33.4211	27.8947		23.6842	27.8947	33.4211
1464	34.2105	28.6842	23.6842		30	35.5263	30		30.2632	35.2632	40.7895
1465	34.2105	28.6842	23.6842		33.9474	39.4737	33.9474		17.1053	22.1053	27.6316
1466	38.6842	33.1579	28.1579		39.7368	45.2632	39.7368		35.5263	40.5263	46.0526
1467	35.5263	30	25		26.5789	32.1053	26.5789		15.7895	20.7895	26.3158
1468	34.2105	28.6842	23.6842		28.6842	34.2105	28.6842		19.7368	24.7368	30.2632
1469	34.7368	29.2105	24.2105		33.9474	39.4737	33.9474		14.4737	19.4737	25
1470	38.6842	33.1579	28.1579		37.1053	42.6316	37.1053		24.2105	29.2105	34.7368
1471	34.7368	29.2105	24.2105		43.1579	48.6842	43.1579		24.2105	29.2105	34.7368
1472	28.9474	23.4211	18.4211		29.2105	34.7368	29.2105		26.8421	31.8421	37.3684
1473	42.6316	37.1053	32.1053		39.7368	45.2632	39.7368		35.5263	40.5263	46.0526
1474	36.8421	31.3158	26.3158		27.8947	33.4211	27.8947		14.4737	19.4737	25
1475	33.4211	27.8947	22.8947		30	35.5263	30		25	30	35.5263
1476	26.3158	20.7895	15.7895		21.3158	26.8421	21.3158		23.6842	28.6842	34.2105
1477	37.3684	31.8421	26.8421		39.7368	45.2632	39.7368		26.8421	31.8421	37.3684
1478	39.4737	33.9474	28.9474		30	35.5263	30		27.6316	32.6316	38.1579
1479	34.2105	28.6842	23.6842		27.8947	33.4211	27.8947		15.7895	20.7895	26.3158
1480	45.2632	39.7368	34.7368		32.6316	38.1579	32.6316		28.1579	33.1579	38.6842
1481	40.7895	35.2632	30.2632		28.6842	34.2105	28.6842		14.4737	19.4737	25
1482	34.7368	29.2105	24.2105		24.7368	30.2632	24.7368		32.1053	37.1053	42.6316
1483	35.5263	30	25		17.3684	22.8947	17.3684		26.3158	31.3158	36.8421
1484	36.8421	31.3158	26.3158		28.6842	34.2105	28.6842		26.3158	31.3158	36.8421
1485	42.6316	37.1053	32.1053		31.8421	37.3684	31.8421		14.4737	19.4737	25
1486	32.1053	26.5789	21.5789		30.5263	36.0526	30.5263		25	29.2105	34.7368
1487	38.6842	33.1579	28.1579		23.9474	29.4737	23.9474		21.5789	26.5789	32.1053
1488	38.1579	32.6316	27.6316		39.7368	45.2632	39.7368		25	30	35.5263
1489	34.2105	28.6842	23.6842		30	35.5263	30		23.6842	28.6842	34.2105
1490	46.5789	41.0526	36.0526		29.2105	34.7368	29.2105		38.1579	43.1579	48.6842
1491	22.8947	17.3684	12.3684		20.7895	26.3158	20.7895		27.6316	32.6316	38.1579
1492	34.7368	29.2105	25		33.9474	39.4737	33.9474		23.6842	28.6842	34.2105
1493	48.6842	43.1579	38.1579		20.7895	26.3158	20.7895		26.3158	31.3158	36.8421
1494	36.0526	31.5789	27.6316		28.6842	34.2105	28.6842		15.7895	20.7895	26.3158
1495	33.4211	27.8947	23.6842		16.0526	21.5789	16.0526		26.8421	31.8421	37.3684
1496	40.7895	35.2632	30.2632		32.6316	38.1579	32.6316		28.1579	33.1579	38.6842
1497	35.5263	30	25		24.7368	30.2632	24.7368		24.2105	29.2105	34.7368
1498	45.2632	39.7368	34.7368		43.1579	48.6842	43.1579		20.2632	25.2632	30.7895
1499	38.1579	32.6316	27.6316		22.1053	27.6316	22.1053		28.1579	33.1579	38.6842
1500	32.8947	27.3684	22.3684		43.1579	48.6842	43.1579		38.1579	43.1579	48.6842
1501	37.3684	31.8421	26.8421		33.1579	38.6842	33.1579		10.5263	14.2105	19.7368
1502	37.3684	31.8421	26.8421		25.2632	30.7895	25.2632		26.8421	31.8421	37.3684
1503	28.1579	22.6316	17.6316		30	35.5263	30		24.2105	29.2105	34.7368
1504	37.3684	31.8421	26.8421		20.7895	26.3158	20.7895		21.0526	25.2632	30.7895
1505	25.5263	20	17.1053		20.7895	26.3158	20.7895		14.4737	19.4737	25
1506	34.2105	28.6842	23.6842		43.1579	48.6842	43.1579		19.7368	24.7368	30.2632
1507	36.8421	31.3158	26.3158		43.1579	48.6842	43.1579		28.1579	33.1579	38.6842
1508	34.2105	28.6842	23.6842		29.2105	34.7368	29.2105		23.6842	27.8947	33.4211
1509	26.3158	20.7895	15.7895		36.5789	42.1053	36.5789		24.2105	29.2105	34.7368
1510	34.2105	28.6842	23.6842		39.7368	45.2632	39.7368		23.6842	28.6842	34.2105
1511	32.8947	27.3684	22.3684		41.0526	46.5789	41.0526		31.5789	36.5789	42.1053
1512	34.2105	28.6842	23.6842		28.6842	34.2105	28.6842		21.0526	25.2632	30.7895
1513	25	19.4737	14.4737		30	35.5263	30		34.7368	39.7368	45.2632
1514	30.7895	25.2632	20.2632		37.1053	42.6316	37.1053		25	30	35.5263
1515	33.4211	27.8947	23.6842		30.5263	36.0526	30.5263		10.5263	15.5263	21.0526
1516	34.2105	28.6842	23.6842		29.2105	34.7368	29.2105		25	30	35.5263
1517	34.7368	29.2105	24.2105		31.3158	36.8421	31.3158		26.8421	31.8421	37.3684
1518	34.7368	29.2105	24.2105		31.8421	37.3684	31.8421		25	30	35.5263
1519	25	19.4737	14.4737		16.0526	21.5789	16.0526		27.6316	32.6316	38.1579
1520	30.7895	25.2632	20.2632		19.4737	25	19.4737		24.2105	29.2105	34.7368
1521	45.2632	39.7368	34.7368		43.1579	48.6842	43.1579		26.8421	31.8421	37.3684
1522	45.2632	39.7368	34.7368		19.4737	25	19.4737		32.8947	37.8947	43.4211
1523	26.8421	21.3158	16.3158		23.4211	28.9474	23.4211		19.7368	24.7368	30.2632
1524	38.1579	32.6316	27.6316		38.4211	43.9474	38.4211		24.2105	29.2105	34.7368
1525	38.6842	33.1579	30.2632		32.6316	38.1579	32.6316		24.2105	29.2105	34.7368
1526	37.3684	31.8421	26.8421		25.2632	30.7895	25.2632		33.4211	38.4211	43.9474
1527	33.4211	27.8947	22.8947		26.5789	32.1053	26.5789		26.8421	31.8421	37.3684
1528	35.5263	30	25		29.2105	34.7368	29.2105		23.6842	28.6842	34.2105
1529	34.7368	29.2105	24.2105		30	35.5263	30		30.2632	35.2632	40.7895
1530	36.8421	31.3158	26.3158		39.7368	45.2632	39.7368		35.5263	40.5263	46.0526
1531	41.3158	35.7895	30.7895		36.5789	42.1053	36.5789		26.8421	31.8421	37.3684
1532	25.5263	20	15.7895		41.0526	46.5789	41.0526		24.2105	29.2105	34.7368
1533	34.7368	29.2105	25		25.2632	30.7895	25.2632		14.4737	17.3684	22.8947
1534	37.3684	31.8421	26.8421		28.6842	34.2105	28.6842		30.2632	35.2632	40.7895
1535	37.3684	31.8421	28.9474		30	35.5263	30		28.1579	33.1579	38.6842
1536	35.5263	30	25		27.8947	33.4211	27.8947		26.3158	31.3158	36.8421
1537	48.6842	43.1579	38.1579		31.3158	36.8421	31.3158		24.2105	29.2105	34.7368
1538	21.0526	15.5263	10.5263		30	35.5263	30		14.4737	19.4737	25
1539	24.2105	18.6842	14.4737		37.1053	42.6316	37.1053		24.2105	29.2105	34.7368
1540	34.7368	29.2105	24.2105		32.6316	38.1579	32.6316		23.6842	28.6842	34.2105
1541	34.2105	28.6842	23.6842		31.8421	37.3684	31.8421		23.6842	28.6842	34.2105
1542	36.8421	31.3158	26.3158		28.6842	34.2105	28.6842		34.7368	39.7368	45.2632
1543	34.7368	29.2105	25		26.5789	32.1053	26.5789		26.3158	31.3158	36.8421
1544	37.3684	31.8421	26.8421		19.4737	25	19.4737		25.2632	25.2632	30.7895
1545	34.7368	29.2105	24.2105		15.5263	21.0526	15.5263		30.2632	35.2632	40.7895
1546	45.2632	39.7368	34.7368		28.6842	34.2105	28.6842		30.2632	35.2632	40.7895
1547	32.1053	26.5789	21.5789		31.8421	37.3684	31.8421		26.3158	31.3158	36.8421
1548	30.7895	25.2632	21.0526		28.6842	34.2105	28.6842		32.1053	37.1053	42.6316
1549	20.2632	14.7368	10.5263		15.5263	21.0526	15.5263		26.8421	31.8421	37.3684
1550	45.2632	39.7368	34.7368		29.2105	34.7368	29.2105		23.6842	28.6842	34.2105
1551	34.2105	28.6842	23.6842		32.6316	38.1579	32.6316		15.7895	20.7895	26.3158
1552	34.2105	28.6842	23.6842		27.8947	33.4211	27.8947		25	30	35.5263
1553	37.3684	31.8421	26.8421		25.2632	30.7895	25.2632		23.6842	28.6842	34.2105
1554	21.5789	16.0526	11.0526		33.9474	39.4737	33.9474		39.4737	44.4737	50
1555	34.2105	28.6842	23.6842		37.1053	42.6316	37.1053		18.4211	21.3158	26.8421
1556	40.7895	35.2632	30.2632		37.1053	42.6316	37.1053		32.8947	37.8947	43.4211
1557	37.3684	31.8421	26.8421		30	35.5263	30		30.2632	35.2632	40.7895
1558	26.3158	20.7895	15.7895		28.6842	34.2105	28.6842		24.2105	29.2105	34.7368
1559	35.5263	30	25		33.9474	39.4737	33.9474		30.2632	35.2632	40.7895
1560	22.3684	16.8421	11.8421		41.0526	46.5789	41.0526		32.1053	37.1053	42.6316
1561	36.0526	30.5263	25.5263		30	35.5263	30		23.6842	28.6842	34.2105
1562	35.5263	30	25		30	35.5263	30		23.6842	28.6842	34.2105
1563	16.3158	10.7895	6.57895		37.1053	42.6316	37.1053		26.3158	31.3158	36.8421
1564	35.5263	30	25		28.6842	34.2105	28.6842		17.1053	22.1053	27.6316
1565	34.7368	29.2105	24.2105		31.8421	37.3684	31.8421		12.3684	17.3684	22.8947
1566	39.4737	33.9474	28.9474		26.5789	32.1053	26.5789		15.7895	20.7895	26.3158
1567	34.2105	28.6842	23.6842		31.3158	36.8421	31.3158		27.6316	32.6316	38.1579
1568	38.1579	32.6316	27.6316		27.3684	32.8947	27.3684		23.6842	28.6842	34.2105
1569	35.5263	30	25		31.3158	36.8421	31.3158		23.6842	28.6842	34.2105
1570	35.5263	30	25		33.1579	38.6842	33.1579		13.6842	18.6842	24.2105
1571	22.8947	17.3684	12.3684		31.8421	37.3684	31.8421		10.5263	15.5263	21.0526
1572	34.2105	28.6842	23.6842		29.2105	34.7368	29.2105		23.6842	28.6842	34.2105
1573	45.2632	39.7368	34.7368		31.8421	37.3684	31.8421		23.6842	28.6842	34.2105
1574	36.8421	31.3158	26.3158		37.1053	42.6316	37.1053		26.8421	31.8421	37.3684
1575	38.1579	32.6316	27.6316		31.3158	36.8421	31.3158		24.2105	29.2105	34.7368
1576	37.3684	31.8421	26.8421		31.8421	37.3684	31.8421		38.1579	43.1579	48.6842
1577	34.2105	28.6842	23.6842		29.2105	34.7368	29.2105		23.6842	28.6842	34.2105
1578	36.8421	31.3158	26.3158		16.8421	22.3684	16.8421		23.6842	28.6842	34.2105
1579	35.5263	30	25		29.2105	34.7368	29.2105		25	30	35.5263
1580	24.2105	18.6842	13.6842		30	35.5263	30		30.2632	35.2632	40.7895
1581	17.6316	12.1053	9.21053		41.8421	47.3684	41.8421		27.6316	32.6316	38.1579
1582	25	19.4737	14.4737		28.6842	34.2105	28.6842		27.6316	32.6316	38.1579
1583	35.5263	30	25		31.3158	36.8421	31.3158		23.6842	28.6842	34.2105
1584	37.3684	31.8421	26.8421		31.8421	37.3684	31.8421		9.21053	14.2105	19.7368
1585	37.3684	31.8421	26.8421		30.5263	36.0526	30.5263		23.6842	28.6842	34.2105
1586	40	34.4737	29.4737		43.1579	48.6842	43.1579		23.6842	28.6842	34.2105
1587	38.6842	33.1579	28.1579		26.5789	32.1053	26.5789		26.8421	31.8421	37.3684
1588	34.2105	28.6842	23.6842		33.1579	38.6842	33.1579		26.8421	31.8421	37.3684
1589	35.5263	30	25		31.8421	37.3684	31.8421		26.3158	31.3158	36.8421
1590	21.0526	15.5263	10.5263		28.6842	34.2105	28.6842		26.3158	30.5263	36.0526
1591	21.0526	15.5263	10.5263		28.6842	34.2105	28.6842		32.8947	37.8947	43.4211
1592	48.6842	43.1579	38.1579		39.7368	45.2632	39.7368		24.2105	29.2105	34.7368
1593	42.6316	37.1053	32.1053		29.2105	34.7368	29.2105		25	30	35.5263
1594	35.5263	30	25		32.6316	38.1579	32.6316		28.1579	33.1579	38.6842
1595	34.2105	28.6842	23.6842		17.3684	22.8947	17.3684		15.7895	20.7895	26.3158
1596	34.2105	28.6842	23.6842		29.2105	34.7368	29.2105		23.6842	28.6842	34.2105
1597	34.2105	28.6842	23.6842		28.6842	34.2105	28.6842		35.5263	40.5263	46.0526
1598	35.5263	30	25		26.5789	32.1053	26.5789		35.5263	39.7368	45.2632
1599	35.5263	30	25		27.3684	32.8947	27.3684		25	30	35.5263
1600	36.0526	30.5263	25.5263		32.6316	38.1579	32.6316		38.1579	43.1579	48.6842
1601	36.8421	31.3158	26.3158		26.5789	32.1053	26.5789		26.3158	31.3158	36.8421
1602	16.3158	10.7895	7.89474		31.3158	36.8421	31.3158		35.5263	39.7368	45.2632
1603	26.3158	20.7895	15.7895		31.3158	36.8421	31.3158		30.2632	35.2632	40.7895
1604	46.0526	40.5263	35.5263		20	25.5263	20		26.3158	31.3158	36.8421
1605	35.5263	30	25		35.2632	40.7895	35.2632		33.4211	30	35.5263
1606	32.8947	27.3684	22.3684		35.2632	40.7895	35.2632		25	30	35.5263
1607	35.5263	30	25		31.3158	36.8421	31.3158		27.6316	32.6316	38.1579
1608	30.7895	25.2632	20.2632		32.6316	38.1579	32.6316		15.7895	18.6842	24.2105
1609	38.6842	33.1579	28.1579		28.6842	34.2105	28.6842		17.1053	21.3158	26.8421
1610	36.8421	31.3158	26.3158		30	35.5263	30		26.3158	31.3158	36.8421
1611	36.8421	31.3158	26.3158		30.5263	36.0526	30.5263		26.8421	31.8421	37.3684
1612	36.0526	30.5263	25.5263		39.7368	45.2632	39.7368		25	30	35.5263
1613	34.2105	28.6842	23.6842		31.8421	37.3684	31.8421		26.3158	31.3158	36.8421
1614	48.6842	43.1579	38.1579		27.3684	32.8947	27.3684		24.2105	29.2105	34.7368
1615	34.2105	28.6842	23.6842		28.6842	34.2105	28.6842		23.6842	28.6842	34.2105
1616	34.2105	28.6842	23.6842		29.2105	34.7368	29.2105		25	30	35.5263
1617	34.2105	28.6842	23.6842		39.7368	45.2632	39.7368		28.1579	33.1579	38.6842
1618	32.1053	26.5789	23.6842		37.1053	42.6316	37.1053		23.6842	28.6842	34.2105
1619	34.2105	28.6842	23.6842		37.1053	42.6316	37.1053		26.8421	31.8421	37.3684
1620	30.7895	25.2632	20.2632		22.1053	27.6316	22.1053		17.6316	22.6316	28.1579
1621	34.2105	28.6842	23.6842		26.5789	32.1053	26.5789		26.8421	31.8421	37.3684
1622	34.2105	28.6842	23.6842		31.3158	36.8421	31.3158		35.5263	40.5263	46.0526
1623	30.7895	25.2632	21.0526		31.3158	36.8421	31.3158		26.8421	31.8421	37.3684
1624	30.7895	25.2632	21.0526		20.7895	26.3158	20.7895		26.8421	31.8421	37.3684
1625	37.3684	31.8421	26.8421		41.8421	47.3684	41.8421		31.5789	36.5789	42.1053
1626	37.3684	31.8421	26.8421		31.3158	36.8421	31.3158		26.8421	31.8421	37.3684
1627	35.5263	30	25		31.3158	36.8421	31.3158		26.3158	31.3158	36.8421
1628	34.2105	28.6842	23.6842		31.3158	36.8421	31.3158		23.6842	28.6842	34.2105
1629	33.4211	27.8947	22.8947		32.6316	38.1579	32.6316		24.2105	29.2105	34.7368
1630	36.8421	31.3158	26.3158		37.1053	42.6316	37.1053		14.4737	19.4737	25
1631	36.8421	31.3158	26.3158		32.6316	38.1579	32.6316		25	30	35.5263
1632	36.0526	30.5263	25.5263		31.3158	36.8421	31.3158		30.2632	35.2632	40.7895
1633	34.7368	29.2105	24.2105		33.1579	38.6842	33.1579		15.7895	20.7895	26.3158
1634	35.5263	30	25		29.2105	34.7368	29.2105		26.3158	31.3158	36.8421
1635	37.3684	31.8421	26.8421		43.1579	48.6842	43.1579		10.5263	15.5263	21.0526
1636	32.1053	26.5789	21.5789		31.8421	37.3684	31.8421		23.6842	28.6842	34.2105
1637	34.2105	28.6842	23.6842		35.2632	40.7895	35.2632		26.3158	31.3158	36.8421
1638	21.0526	15.5263	10.5263		15.5263	21.0526	15.5263		26.3158	31.3158	36.8421
1639	18.9474	13.4211	9.21053		17.3684	22.8947	17.3684		30.2632	35.2632	40.7895
1640	40.7895	35.2632	30.2632		28.6842	34.2105	28.6842		26.8421	31.8421	37.3684
1641	46.5789	41.0526	38.1579		31.8421	37.3684	31.8421		25	30	35.5263
1642	38.6842	33.1579	28.1579		31.3158	36.8421	31.3158		31.5789	36.5789	42.1053
1643	45.2632	39.7368	34.7368		43.1579	48.6842	43.1579		21.5789	26.5789	32.1053
1644	35.5263	30	25		28.6842	34.2105	28.6842		21.5789	26.5789	32.1053
1645	32.1053	26.5789	21.5789		28.6842	34.2105	28.6842		23.6842	28.6842	34.2105
1646	47.3684	41.8421	36.8421		29.2105	34.7368	29.2105		28.1579	33.1579	38.6842
1647	45.2632	39.7368	34.7368		31.3158	36.8421	31.3158		23.6842	28.6842	34.2105
1648	34.7368	29.2105	24.2105		20.7895	26.3158	20.7895		26.3158	31.3158	36.8421
1649	25	19.4737	14.4737		38.4211	43.9474	38.4211		27.6316	32.6316	38.1579
1650	42.6316	37.1053	32.1053		32.6316	38.1579	32.6316		28.9474	33.9474	39.4737
1651	33.4211	27.8947	23.6842		31.3158	36.8421	31.3158		34.7368	39.7368	45.2632
1652	30.2632	24.7368	19.7368		28.6842	34.2105	28.6842		24.2105	29.2105	34.7368
1653	38.6842	33.1579	28.1579		28.6842	34.2105	28.6842		25	30	35.5263
1654	34.2105	28.6842	23.6842		31.3158	36.8421	31.3158		23.6842	28.6842	34.2105
1655	34.2105	28.6842	23.6842		15.5263	21.0526	15.5263		25	30	35.5263
1656	40	34.4737	29.4737		28.6842	34.2105	28.6842		26.8421	31.8421	37.3684
1657	40.7895	35.2632	30.2632		28.6842	34.2105	28.6842		19.7368	24.7368	30.2632
1658	36.8421	31.3158	26.3158		36.5789	42.1053	36.5789		23.6842	28.6842	34.2105
1659	36.8421	31.3158	26.3158		31.8421	37.3684	31.8421		27.6316	32.6316	38.1579
1660	25	19.4737	14.4737		25.2632	30.7895	25.2632		26.3158	31.3158	36.8421
1661	40.7895	35.2632	30.2632		26.0526	31.5789	26.0526		27.6316	32.6316	38.1579
1662	37.3684	31.8421	26.8421		28.6842	34.2105	28.6842		23.6842	28.6842	34.2105
1663	38.1579	32.6316	27.6316		19.4737	25	19.4737		14.4737	19.4737	25
1664	35.5263	30	25		26.5789	32.1053	26.5789		32.1053	37.1053	42.6316
1665	30.7895	25.2632	20.2632		28.6842	34.2105	28.6842		38.1579	43.1579	48.6842
1666	45.2632	39.7368	34.7368		28.6842	34.2105	28.6842		26.3158	31.3158	36.8421
1667	37.3684	31.8421	26.8421		33.1579	38.6842	33.1579		38.1579	43.1579	48.6842
1668	37.3684	31.8421	26.8421		29.2105	34.7368	29.2105		23.6842	28.6842	34.2105
1669	45.2632	39.7368	34.7368		20.7895	26.3158	20.7895		33.4211	38.4211	43.9474
1670	35.5263	30	25		31.3158	36.8421	31.3158		28.9474	33.9474	39.4737
1671	42.1053	36.5789	31.5789		20.7895	26.3158	20.7895		23.6842	28.6842	34.2105
1672	25	19.4737	14.4737		28.6842	34.2105	28.6842		23.6842	28.6842	34.2105
1673	17.6316	12.1053	7.89474		38.4211	43.9474	38.4211		26.3158	31.3158	36.8421
1674	25	19.4737	14.4737		26.5789	32.1053	26.5789		31.5789	36.5789	42.1053
1675	36.8421	31.3158	26.3158		29.2105	34.7368	29.2105		25	30	35.5263
1676	32.1053	26.5789	21.5789		29.2105	34.7368	29.2105		38.1579	43.1579	48.6842
1677	36.8421	31.3158	26.3158		32.6316	38.1579	32.6316		24.2105	29.2105	34.7368
1678	34.2105	28.6842	23.6842		15.5263	21.0526	15.5263		28.1579	33.1579	38.6842
1679	33.4211	27.8947	22.8947		31.8421	37.3684	31.8421		26.3158	31.3158	36.8421
1680	16.3158	12.1053	12.1053		21.3158	26.8421	21.3158		23.6842	28.6842	34.2105
1681	40.7895	35.2632	30.2632		31.3158	36.8421	31.3158		13.1579	18.1579	23.6842
1682	29.4737	23.9474	19.7368		31.8421	37.3684	31.8421		30.2632	35.2632	40.7895
1683	35.5263	30	25		19.4737	25	19.4737		21.5789	26.5789	32.1053
1684	27.6316	22.1053	17.1053		31.3158	36.8421	31.3158		30.2632	35.2632	40.7895
1685	32.1053	26.5789	22.3684		29.2105	34.7368	29.2105		38.1579	43.1579	48.6842
1686	38.1579	32.6316	27.6316		19.4737	25	19.4737		34.7368	39.7368	45.2632
1687	48.6842	43.1579	38.1579		31.3158	36.8421	31.3158		26.8421	31.8421	37.3684
1688	42.1053	36.5789	31.5789		29.2105	34.7368	29.2105		21.5789	26.5789	32.1053
1689	34.7368	29.2105	24.2105		28.6842	34.2105	28.6842		27.6316	32.6316	38.1579
1690	34.2105	28.6842	23.6842		28.6842	34.2105	28.6842		32.1053	37.1053	42.6316
1691	36.8421	31.3158	26.3158		24.7368	30.2632	24.7368		32.1053	37.1053	42.6316
1692	36.8421	31.3158	26.3158		33.1579	38.6842	33.1579		36.0526	41.0526	46.5789
1693	21.0526	15.5263	10.5263		29.2105	34.7368	29.2105		32.1053	37.1053	42.6316
1694	35.5263	30	25		28.6842	34.2105	28.6842		25	30	35.5263
1695	36.8421	31.3158	26.3158		30.5263	36.0526	30.5263		34.7368	39.7368	45.2632
1696	35.5263	30	25		34.4737	40	34.4737		25	30	35.5263
1697	33.4211	27.8947	23.6842		28.6842	34.2105	28.6842		27.6316	32.6316	38.1579
1698	21.0526	15.5263	10.5263		30	35.5263	30		26.8421	31.8421	37.3684
1699	34.2105	28.6842	23.6842		15.5263	21.0526	15.5263		28.9474	33.9474	39.4737
1700	19.7368	14.2105	9.21053		30	35.5263	30		25	30	35.5263
1701	34.2105	28.6842	23.6842		31.3158	36.8421	31.3158		23.6842	28.6842	34.2105
1702	36.8421	31.3158	26.3158		22.1053	27.6316	22.1053		27.6316	32.6316	38.1579
1703	45.2632	39.7368	34.7368		31.3158	36.8421	31.3158		26.3158	31.3158	36.8421
1704	32.1053	26.5789	23.6842		31.3158	36.8421	31.3158		34.7368	39.7368	45.2632
1705	46.0526	40.5263	35.5263		28.6842	34.2105	28.6842		21.0526	25.2632	30.7895
1706	34.2105	28.6842	23.6842		20.7895	26.3158	20.7895		19.7368	24.7368	30.2632
1707	38.6842	33.1579	28.1579		26.5789	32.1053	26.5789		15.7895	20.7895	26.3158
1708	42.1053	36.5789	31.5789		33.9474	39.4737	33.9474		26.8421	31.8421	37.3684
1709	40.7895	35.2632	30.2632		28.6842	34.2105	28.6842		26.8421	31.8421	37.3684
1710	17.6316	12.1053	7.89474		28.6842	34.2105	28.6842		23.6842	28.6842	34.2105
1711	22.3684	16.8421	11.8421		30	35.5263	30		15.7895	20.7895	26.3158
1712	37.3684	31.8421	26.8421		33.1579	38.6842	33.1579		23.6842	28.6842	34.2105
1713	21.0526	15.5263	10.5263		20.7895	26.3158	20.7895		24.2105	29.2105	34.7368
1714	16.3158	10.7895	10.5263		26.5789	32.1053	26.5789		28.9474	33.9474	39.4737
1715	33.4211	27.8947	22.8947		29.2105	34.7368	29.2105		26.3158	31.3158	36.8421
1716	33.4211	27.8947	23.6842		23.9474	29.4737	23.9474		23.6842	28.6842	34.2105
1717	33.4211	27.8947	23.6842		28.6842	34.2105	28.6842		21.5789	26.5789	32.1053
1718	38.1579	32.6316	27.6316		28.6842	34.2105	28.6842		38.1579	43.1579	48.6842
1719	34.2105	28.6842	23.6842		35.2632	40.7895	35.2632		25	30	35.5263
1720	34.2105	28.6842	23.6842		30	35.5263	30		22.3684	27.3684	32.8947
1721	42.6316	37.1053	32.1053		31.3158	36.8421	31.3158		22.8947	27.8947	33.4211
1722	35.5263	30	25		28.6842	34.2105	28.6842		26.8421	31.8421	37.3684
1723	18.9474	13.4211	9.21053		28.6842	34.2105	28.6842		25.5263	30.5263	36.0526
1724	34.2105	28.6842	23.6842		43.1579	48.6842	43.1579		23.6842	27.8947	33.4211
1725	35.5263	30	25		30	35.5263	30		38.1579	43.1579	48.6842
1726	34.7368	29.2105	24.2105		41.0526	46.5789	41.0526		27.6316	32.6316	38.1579
1727	41.3158	35.7895	30.7895		30	35.5263	30		23.6842	28.6842	34.2105
1728	34.2105	28.6842	23.6842		24.7368	30.2632	24.7368		25.5263	30.5263	36.0526
1729	47.8947	42.3684	37.3684		30	35.5263	30		23.6842	28.6842	34.2105
1730	34.7368	29.2105	24.2105		42.3684	47.8947	42.3684		32.1053	37.1053	42.6316
1731	34.2105	28.6842	23.6842		40.5263	46.0526	40.5263		26.8421	31.8421	37.3684
1732	45.2632	39.7368	34.7368		32.6316	38.1579	32.6316		22.3684	25.2632	30.7895
1733	36.8421	31.3158	26.3158		30	35.5263	30		22.3684	27.3684	32.8947
1734	34.2105	28.6842	23.6842		30	35.5263	30		22.3684	26.5789	32.1053
1735	40.7895	35.2632	30.2632		31.8421	37.3684	31.8421		25	30	35.5263
1736	40.7895	35.2632	30.2632		31.3158	36.8421	31.3158		26.3158	31.3158	36.8421
1737	42.6316	37.1053	32.1053		43.1579	48.6842	43.1579		34.7368	39.7368	45.2632
1738	42.1053	36.5789	31.5789		31.8421	37.3684	31.8421		23.6842	28.6842	34.2105
1739	34.2105	28.6842	23.6842		32.6316	38.1579	32.6316		30.2632	35.2632	40.7895
1740	42.1053	36.5789	31.5789		29.2105	34.7368	29.2105		23.6842	28.6842	34.2105
1741	35.5263	30	25		26.5789	32.1053	26.5789		38.1579	43.1579	48.6842
1742	37.3684	31.8421	26.8421		15.5263	21.0526	15.5263		35.5263	40.5263	46.0526
1743	43.4211	37.8947	32.8947		32.6316	38.1579	32.6316		34.7368	39.7368	45.2632
1744	30.7895	25.2632	21.0526		32.6316	38.1579	32.6316		38.1579	43.1579	48.6842
1745	45.2632	39.7368	34.7368		35.7895	41.3158	35.7895		25	30	35.5263
1746	38.1579	32.6316	27.6316		36.5789	42.1053	36.5789		11.8421	16.0526	21.5789
1747	33.4211	27.8947	23.6842		30.5263	36.0526	30.5263		38.1579	43.1579	48.6842
1748	26.3158	20.7895	15.7895		39.7368	45.2632	39.7368		26.8421	31.8421	37.3684
1749	43.9474	38.4211	33.4211		24.7368	30.2632	24.7368		25	30	35.5263
1750	35.5263	30	25		39.7368	45.2632	39.7368		28.9474	33.9474	39.4737
1751	34.2105	28.6842	23.6842		18.6842	24.2105	18.6842		26.8421	31.8421	37.3684
1752	42.6316	37.1053	32.1053		39.7368	45.2632	39.7368		21.0526	25.2632	30.7895
1753	40.7895	35.2632	30.2632		44.4737	50	44.4737		19.7368	24.7368	30.2632
1754	26.3158	20.7895	15.7895		30.5263	36.0526	30.5263		27.6316	32.6316	38.1579
1755	45.2632	39.7368	34.7368		31.3158	36.8421	31.3158		19.7368	24.7368	30.2632
1756	36.8421	31.3158	26.3158		39.7368	45.2632	39.7368		32.1053	37.1053	42.6316
1757	42.6316	37.1053	32.1053		28.6842	34.2105	28.6842		35.5263	40.5263	46.0526
1758	27.6316	22.1053	17.1053		28.6842	34.2105	28.6842		26.8421	31.8421	37.3684
1759	34.7368	29.2105	24.2105		24.7368	30.2632	24.7368		30.2632	35.2632	40.7895
1760	35.5263	30	25		28.6842	34.2105	28.6842		32.1053	37.1053	42.6316
1761	22.8947	17.3684	14.4737		28.6842	34.2105	28.6842		25	30	35.5263
1762	21.0526	15.5263	10.5263		19.4737	25	19.4737		14.4737	19.4737	25
1763	17.6316	12.1053	7.89474		31.8421	37.3684	31.8421		23.6842	28.6842	34.2105
1764	22.8947	17.3684	14.4737		30	35.5263	30		27.6316	32.6316	38.1579
1765	34.2105	28.6842	23.6842		22.1053	27.6316	22.1053		25	30	35.5263
1766	33.4211	27.8947	22.8947		25.2632	30.7895	25.2632		38.1579	43.1579	48.6842
1767	42.1053	36.5789	31.5789		28.6842	34.2105	28.6842		26.3158	31.3158	36.8421
1768	21.0526	15.5263	10.5263		28.6842	34.2105	28.6842		23.6842	28.6842	34.2105
1769	35.5263	30	25		39.7368	45.2632	39.7368		25	30	35.5263
1770	34.2105	28.6842	23.6842		33.1579	38.6842	33.1579		32.8947	37.8947	43.4211
1771	38.1579	32.6316	27.6316		30.5263	36.0526	30.5263		10.5263	15.5263	21.0526
1772	32.1053	26.5789	22.3684		31.3158	36.8421	31.3158		32.1053	37.1053	42.6316
1773	34.2105	28.6842	23.6842		31.3158	36.8421	31.3158		26.3158	31.3158	36.8421
1774	45.2632	39.7368	34.7368		39.7368	45.2632	39.7368		25.2632	30.7895	30.7895
1775	37.3684	31.8421	26.8421		36.5789	42.1053	36.5789		26.8421	31.8421	37.3684
1776	38.1579	32.6316	27.6316		25.2632	30.7895	25.2632		29.4737	34.4737	40
1777	34.7368	29.2105	25		31.8421	37.3684	31.8421		17.1053	22.1053	27.6316
1778	40	34.4737	29.4737		31.3158	36.8421	31.3158		21.0526	25.2632	30.7895
1779	21.5789	16.0526	11.0526		29.2105	34.7368	29.2105		23.6842	28.6842	34.2105
1780	34.2105	28.6842	23.6842		30.5263	36.0526	30.5263		28.9474	33.9474	39.4737
1781	34.7368	29.2105	24.2105		15.5263	21.0526	15.5263		26.8421	31.8421	37.3684
1782	36.0526	30.5263	25.5263		28.6842	34.2105	28.6842		14.4737	19.4737	25
1783	37.3684	31.8421	26.8421		28.6842	34.2105	28.6842		32.8947	37.8947	43.4211
1784	38.1579	32.6316	27.6316		25.2632	30.7895	25.2632		24.2105	29.2105	34.7368
1785	34.2105	28.6842	23.6842		28.6842	34.2105	28.6842		24.2105	29.2105	34.7368
1786	48.6842	43.1579	38.1579		19.4737	25	19.4737		23.6842	28.6842	34.2105
1787	34.2105	28.6842	23.6842		28.6842	34.2105	28.6842		34.7368	39.7368	45.2632
1788	37.3684	31.8421	26.8421		39.7368	45.2632	39.7368		17.1053	22.1053	27.6316
1789	33.4211	27.8947	22.8947		28.6842	34.2105	28.6842		23.6842	28.6842	34.2105
1790	34.2105	28.6842	23.6842		32.6316	38.1579	32.6316		21.5789	26.5789	32.1053
1791	25	19.4737	14.4737		44.4737	50	44.4737		23.6842	28.6842	34.2105
1792	34.2105	28.6842	23.6842		28.6842	34.2105	28.6842		27.6316	32.6316	38.1579
1793	46.0526	40.5263	35.5263		31.3158	36.8421	31.3158		25	30	35.5263
1794	46.5789	41.0526	36.0526		30	35.5263	30		14.4737	19.4737	25
1795	36.8421	31.3158	26.3158		28.6842	34.2105	28.6842		26.3158	31.3158	36.8421
1796	34.2105	28.6842	23.6842		28.6842	34.2105	28.6842		22.3684	27.3684	32.8947
1797	35.5263	30	25		25.2632	30.7895	25.2632		33.4211	38.4211	43.9474
1798	33.4211	27.8947	25		35.2632	40.7895	35.2632		26.3158	31.3158	36.8421
1799	28.9474	23.4211	18.4211		31.3158	36.8421	31.3158		15.7895	20.7895	26.3158
1800	35.5263	30	25		28.6842	34.2105	28.6842		32.1053	37.1053	42.6316
1801	42.6316	37.1053	32.1053		31.8421	37.3684	31.8421		27.6316	32.6316	38.1579
1802	37.3684	31.8421	26.8421		30	35.5263	30		24.2105	29.2105	34.7368
1803	24.2105	18.6842	13.6842		31.3158	36.8421	31.3158		26.3158	31.3158	36.8421
1804	34.2105	28.6842	23.6842		15.5263	21.0526	15.5263		14.4737	19.4737	25
1805	32.8947	27.3684	22.3684		26.5789	32.1053	26.5789		23.6842	28.6842	34.2105
1806	40	34.4737	29.4737		28.6842	34.2105	28.6842		23.6842	28.6842	34.2105
1807	34.7368	29.2105	24.2105		26.5789	32.1053	26.5789		10.5263	15.5263	21.0526
1808	34.2105	28.6842	23.6842		43.1579	48.6842	43.1579		21.0526	25.2632	30.7895
1809	48.6842	43.1579	38.1579		32.6316	38.1579	32.6316		30.2632	35.2632	40.7895
1810	25	19.4737	14.4737		39.7368	45.2632	39.7368		32.1053	37.1053	42.6316
1811	38.1579	32.6316	27.6316		31.8421	37.3684	31.8421		21.0526	25.2632	30.7895
1812	36.8421	31.3158	26.3158		30	35.5263	30		26.8421	31.8421	37.3684
1813	34.2105	28.6842	23.6842		38.4211	43.9474	38.4211		14.4737	19.4737	25
1814	34.2105	28.6842	23.6842		30	35.5263	30		28.9474	33.9474	39.4737
1815	39.4737	33.9474	28.9474		31.8421	37.3684	31.8421		18.4211	23.4211	28.9474
1816	37.3684	31.8421	26.8421		31.8421	37.3684	31.8421		21.0526	25.2632	30.7895
1817	35.5263	30	25		39.7368	45.2632	39.7368		23.6842	28.6842	34.2105
1818	50	44.4737	39.4737		32.6316	38.1579	32.6316		18.9474	23.9474	29.4737
1819	22.3684	16.8421	11.8421		24.7368	30.2632	24.7368		28.1579	33.1579	38.6842
1820	34.7368	29.2105	24.2105		28.6842	34.2105	28.6842		26.3158	31.3158	36.8421
1821	25	19.4737	14.4737		43.1579	48.6842	43.1579		23.6842	28.6842	34.2105
1822	34.2105	28.6842	23.6842		28.6842	34.2105	28.6842		26.3158	31.3158	36.8421
1823	37.3684	31.8421	26.8421		30	35.5263	30		11.8421	16.8421	22.3684
1824	48.6842	43.1579	38.1579		30	35.5263	30		34.7368	39.7368	45.2632
1825	35.5263	30	25		31.8421	37.3684	31.8421		30.2632	35.2632	40.7895
1826	36.8421	31.3158	26.3158		30	35.5263	30		25	30	35.5263
1827	28.9474	23.4211	18.4211		39.7368	45.2632	39.7368		10.5263	15.5263	21.0526
1828	37.3684	31.8421	26.8421		31.3158	36.8421	31.3158		31.5789	36.5789	42.1053
1829	34.7368	29.2105	24.2105		31.3158	36.8421	31.3158		26.3158	31.3158	36.8421
1830	30.7895	25.2632	21.0526		28.6842	34.2105	28.6842		23.6842	28.6842	34.2105
1831	26.3158	20.7895	15.7895		33.1579	38.6842	33.1579		25	30	35.5263
1832	34.2105	28.6842	23.6842		35.2632	40.7895	35.2632		27.6316	32.6316	38.1579
1833	45.2632	39.7368	34.7368		30	35.5263	30		25	30	35.5263
1834	38.1579	32.6316	27.6316		31.8421	37.3684	31.8421		23.6842	28.6842	34.2105
1835	30.7895	25.2632	22.3684		28.6842	34.2105	28.6842		26.3158	31.3158	36.8421
1836	37.3684	31.8421	26.8421		39.7368	45.2632	39.7368		26.8421	31.8421	37.3684
1837	21.0526	15.5263	10.5263		18.1579	23.6842	18.1579		23.6842	28.6842	34.2105
1838	34.2105	28.6842	23.6842		30.5263	36.0526	30.5263		28.9474	33.9474	39.4737
1839	34.2105	28.6842	23.6842		24.7368	30.2632	24.7368		25	30	35.5263
1840	40	34.4737	29.4737		12.1053	17.6316	12.1053		38.1579	43.1579	48.6842
1841	21.0526	15.5263	10.5263		35.2632	40.7895	35.2632		26.3158	31.3158	36.8421
1842	17.6316	12.1053	9.21053		29.2105	34.7368	29.2105		14.4737	19.4737	25
1843	34.2105	28.6842	23.6842		31.8421	37.3684	31.8421		25	30	35.5263
1844	41.3158	35.7895	30.7895		30	35.5263	30		30.2632	35.2632	40.7895
1845	21.0526	15.5263	10.5263		27.8947	33.4211	27.8947		11.0526	16.0526	21.5789
1846	34.7368	29.2105	24.2105		33.1579	38.6842	33.1579		23.6842	28.6842	34.2105
1847	34.2105	28.6842	23.6842		28.6842	34.2105	28.6842		30.2632	35.2632	40.7895
1848	36.8421	31.3158	26.3158		43.1579	48.6842	43.1579		28.1579	33.1579	38.6842
1849	30.2632	24.7368	19.7368		35.2632	40.7895	35.2632		26.3158	31.3158	36.8421
1850	35.5263	30	25		32.6316	38.1579	32.6316		23.6842	28.6842	34.2105
1851	42.1053	36.5789	31.5789		32.6316	38.1579	32.6316		23.6842	28.6842	34.2105
1852	34.2105	28.6842	23.6842		37.1053	42.6316	37.1053		26.3158	31.3158	36.8421
1853	48.6842	43.1579	38.1579		30.5263	36.0526	30.5263		34.7368	39.7368	45.2632
1854	26.3158	20.7895	15.7895		20.7895	26.3158	20.7895		26.3158	31.3158	36.8421
1855	37.3684	31.8421	26.8421		31.8421	37.3684	31.8421		23.6842	28.6842	34.2105
1856	37.3684	31.8421	26.8421		31.3158	36.8421	31.3158		25	30	35.5263
1857	34.2105	28.6842	23.6842		31.3158	36.8421	31.3158		23.6842	28.6842	34.2105
1858	35.5263	30	25		24.7368	30.2632	24.7368		23.6842	28.6842	34.2105
1859	45.2632	39.7368	34.7368		26.5789	32.1053	26.5789		24.2105	29.2105	34.7368
1860	27.6316	22.1053	17.1053		32.6316	38.1579	32.6316		26.3158	31.3158	36.8421
1861	42.6316	37.1053	32.1053		35.2632	40.7895	35.2632		14.4737	19.4737	25
1862	36.8421	31.3158	26.3158		31.8421	37.3684	31.8421		26.3158	31.3158	36.8421
1863	30.2632	24.7368	19.7368		26.5789	32.1053	26.5789		23.6842	28.6842	34.2105
1864	21.0526	15.5263	10.5263		29.2105	34.7368	29.2105		25	30	35.5263
1865	42.6316	37.1053	32.1053		22.1053	27.6316	22.1053		23.6842	28.6842	34.2105
1866	24.2105	18.6842	14.4737		39.7368	45.2632	39.7368		26.3158	31.3158	36.8421
1867	40	34.4737	29.4737		15.5263	21.0526	15.5263		25	30	35.5263
1868	37.3684	31.8421	26.8421		35.2632	40.7895	35.2632		21.5789	26.5789	32.1053
1869	37.3684	31.8421	26.8421		15.5263	21.0526	15.5263		10.5263	15.5263	21.0526
1870	34.7368	29.2105	24.2105		30	35.5263	30		23.6842	28.6842	34.2105
1871	34.2105	28.6842	23.6842		28.6842	34.2105	28.6842		36.0526	41.0526	46.5789
1872	18.9474	13.4211	8.94737		19.4737	25	19.4737		30.2632	35.2632	40.7895
1873	34.7368	29.2105	24.2105		28.6842	34.2105	28.6842		32.1053	37.1053	42.6316
1874	35.5263	30	25		37.1053	42.6316	37.1053		23.6842	28.6842	34.2105
1875	34.7368	29.2105	24.2105		31.3158	36.8421	31.3158		14.4737	19.4737	25
1876	28.9474	23.4211	18.4211		38.4211	43.9474	38.4211		15.7895	20.7895	26.3158
1877	46.5789	41.0526	36.0526		33.1579	38.6842	33.1579		26.3158	31.3158	36.8421
1878	45.2632	39.7368	34.7368		39.7368	45.2632	39.7368		31.5789	36.5789	42.1053
1879	34.7368	29.2105	24.2105		33.1579	38.6842	33.1579		26.3158	31.3158	36.8421
1880	36.0526	30.5263	25.5263		25.2632	30.7895	25.2632		18.4211	23.4211	28.9474
1881	38.6842	33.1579	28.1579		28.6842	34.2105	28.6842		32.1053	37.1053	42.6316
1882	38.1579	32.6316	27.6316		38.4211	43.9474	38.4211		25	30	35.5263
1883	32.1053	26.5789	23.6842		31.8421	37.3684	31.8421		29.4737	34.4737	40
1884	19.7368	14.2105	10.7895		29.2105	34.7368	29.2105		11.8421	16.0526	21.5789
1885	45.2632	39.7368	34.7368		26.5789	32.1053	26.5789		26.8421	31.8421	37.3684
1886	36.8421	31.3158	26.3158		31.8421	37.3684	31.8421		27.6316	32.6316	38.1579
1887	40.7895	35.2632	30.2632		33.9474	39.4737	33.9474		34.7368	39.7368	45.2632
1888	25	19.4737	14.4737		28.6842	34.2105	28.6842		34.7368	39.7368	45.2632
1889	34.7368	29.2105	24.2105		17.3684	22.8947	17.3684		23.6842	28.6842	34.2105
1890	36.8421	31.3158	26.3158		31.3158	36.8421	31.3158		23.6842	28.6842	34.2105
1891	28.1579	22.6316	17.6316		31.3158	36.8421	31.3158		10.5263	15.5263	21.0526
[truncated: 20,618 more rows]
[truncated: 388 more columns]
