# Supplementary material for: Nanopore sequencing of DNA-barcoded probes for highly multiplexed detection of microRNA, proteins and small biomarkers
Source: Nat Nanotechnol. 2023 Sep 25;18(12):1483–91. doi: 10.1038/s41565-023-01479-z (PMC10716039; doi:10.1038/s41565-023-01479-z)
Supplement: Supplementary file 5 — Statistical source data. [file 41565_2023_1479_MOESM5_ESM.xlsx]

## Sheet: Fig 3
Fig. 3
A | Heatmap showing significance for selective miRNA binding (p-values)
Barcode	1	2	3	4	5	6	7	8	9	10	11	12	13	14	15	16	17	18	19	20	21	22	23	24	25	26	27	28	29	30	31	32	33	34	35	36	37	38	39	40
1	0.0001	0.11199	0.11446	0.51788	0.80326	0.67081	0.38371	0.56902	0.11386	0.09247	0.6467	0.16022	0.23906	0.45428	0.78224	0.13023	0.58436	0.78561	0.57483	0.07119	0.86032	0.23567	0.80733	0.1302	0.8862	0.37677	0.03053	0.15061	0.81315	0.5471	0.8	0.43058	0.20587	0.26253	0.55942	0.27453	0.24403	0.40613	0.98969	0.93351
2	0.2615	0.0001	0.77176	0.08107	0.81366	0.8854	0.71394	0.68512	0.56531	0.05039	0.39326	0.56039	0.05169	0.44392	0.15834	0.12226	0.65379	0.52944	0.48821	0.43556	0.85461	0.70658	0.06081	0.11316	0.7893	0.3072	0.15727	0.23394	0.78959	0.78832	0.61364	0.19043	0.85653	0.09346	0.69774	0.11303	0.22547	0.99219	0.03886	0.24712
3	0.32664	0.08964	0.0001	0.16848	0.90889	0.26946	0.92403	0.71873	0.65516	0.12207	0.21479	0.42605	0.86223	0.92312	0.44384	0.15625	0.98129	0.32764	0.43265	0.24859	0.34647	0.49439	0.16478	0.61995	0.70581	0.12959	0.07891	0.06665	0.69467	0.90912	0.1935	0.20255	0.38162	0.71717	0.73366	0.66255	0.29931	0.79258	0.56507	0.7404
4	0.04022	0.08439	0.15922	0.0001	0.06972	0.999	0.76873	0.03664	0.10206	0.53271	0.25875	0.24325	0.01212	0.01639	0.68107	0.18667	0.39988	0.23974	0.48832	0.93826	0.999	0.28451	0.999	0.80202	0.83975	0.70283	0.33311	0.10853	0.00419	0.07538	0.15327	0.12627	0.77972	0.31917	0.12176	0.64895	0.34947	0.60996	0.36815	0.34695
5	0.72336	0.15095	0.67798	0.74062	0.0001	0.2138	0.05523	0.91591	0.0859	0.05912	0.30631	0.86939	0.1	0.98958	0.06778	0.4377	0.58635	0.73976	0.20887	0.64457	0.23708	0.21761	0.46838	0.76317	0.12823	0.76581	0.09173	0.07121	0.40797	0.36524	0.0533	0.47742	0.88605	0.39667	0.91524	0.82108	0.91209	0.89164	0.35903	0.78637
6	0.03414	0.96727	0.7597	0.43916	0.25061	0.0001	0.18393	0.79937	0.71738	0.86896	0.71169	0.29028	0.12151	0.68677	0.97997	0.07128	0.73722	0.40082	0.64643	0.08275	0.59679	0.02706	0.98722	0.46831	0.90394	0.07039	0.3173	0.08535	0.28276	0.72379	0.84465	0.25942	0.43305	0.72877	0.9332	0.01122	0.6382	0.53335	0.77374	0.40489
7	0.27271	0.76214	0.67915	0.57053	0.76309	0.10628	0.000767745	0.23429	0.95951	0.06261	0.50846	0.17356	0.94359	0.57084	0.60291	0.7183	0.20637	0.72285	0.23088	0.08755	0.03866	0.08614	0.12465	0.98279	0.99183	0.79205	0.17024	0.08942	0.43638	0.78504	0.01253	0.78753	0.91983	0.13456	0.99696	0.25063	0.69178	0.28896	0.65547	0.29075
8	0.6946	0.14508	0.2152	0.1121	0.75628	0.01631	0.69231	0.0025	0.28424	0.07984	0.67896	0.34984	0.81702	0.05783	0.76088	0.18445	0.3411	0.5462	0.49514	0.07921	0.11141	0.13586	0.23181	0.2789	0.17757	0.33501	0.06129	0.06258	0.99757	0.82854	0.50603	0.88062	0.62577	0.05697	0.48854	0.15869	0.38306	0.17552	0.33538	0.37388
9	0.45379	0.3154	0.68158	0.2821	0.12544	0.09763	0.57746	0.5062	0.0001	0.6061	0.03916	0.30955	0.83965	0.11849	0.49792	0.98497	0.05877	0.05805	0.33974	0.13044	0.54525	0.18244	0.96932	0.94382	0.7325	0.89124	0.20924	0.23496	0.11483	0.39763	0.95354	0.97054	0.48966	0.57512	0.46456	0.46678	0.78955	0.36631	0.57188	0.65272
10	0.85367	0.12708	0.30075	0.67449	0.44232	0.66131	0.53072	0.57347	0.22728	0.0001	0.04644	0.06399	0.89712	0.11601	0.40795	0.22246	0.87561	0.77134	0.73035	0.07678	0.31435	0.51731	0.51531	0.66472	0.13617	0.91206	0.10527	0.30337	0.81552	0.4186	0.37795	0.40422	0.58655	0.33749	0.37222	0.51189	0.34928	0.24798	0.43262	0.56588
11	0.96683	0.52546	0.51892	0.06938	0.91643	0.7966	0.42339	0.35024	0.0001	0.0001	0.0001	0.09964	0.94166	0.21233	0.0017	0.01158	0.46408	0.78487	0.02195	0.08668	0.999	0.54092	0.43731	0.08904	0.14819	0.64876	0.05051	0.28348	0.846	0.26097	0.17945	0.00643	0.15999	0.54018	0.06262	0.56529	0.31179	0.6731	0.28531	0.03328
12	0.05157	0.08027	0.73514	0.34058	0.91457	0.84109	0.47076	0.26761	0.43215	0.64118	0.31583	0.0001	0.28934	0.338	0.07742	0.20264	0.42748	0.46001	0.75822	0.54411	0.20474	0.32827	0.54134	0.03567	0.15493	0.19141	0.06562	0.7959	0.2555	0.79478	0.07149	0.11569	0.46987	0.20375	0.42424	0.62892	0.39629	0.000277791	0.17227	0.40385
13	0.1876	0.10084	0.2871	0.01296	0.37872	0.69306	0.36214	0.75255	0.11745	0.44761	0.51259	0.03309	0.0001	0.000121434	0.01993	0.23862	0.28387	0.25945	0.51834	0.68586	0.10477	0.39033	0.10859	0.18149	0.20011	0.22885	0.30155	0.38564	0.8913	0.31343	0.55052	0.50367	0.10846	0.15109	0.73802	0.1382	0.87819	0.26811	0.18749	0.16567
14	0.44501	0.09564	0.42523	0.98748	0.04433	0.39564	0.60335	0.70918	0.11055	0.16139	0.6559	0.18922	0.24898	0.0001	0.09385	0.01331	0.18476	0.05192	0.60172	0.05621	0.26877	0.14219	0.82407	0.54734	0.21364	0.23441	0.09086	0.17909	0.09862	0.26068	0.30159	0.09415	0.33275	0.5827	0.19359	0.12564	0.91926	0.98282	0.15261	0.0013
15	0.04293	0.31124	0.28396	0.05656	0.15119	0.20256	0.36702	0.92482	0.13564	0.54016	0.311	0.29683	0.70685	0.2507	0.0001	0.00348	0.2249	0.26213	0.45997	0.71488	0.22154	0.13843	0.14444	0.34632	0.29369	0.09244	0.29981	0.11607	0.49494	0.81453	0.24997	0.35915	0.29724	0.14096	0.26396	0.1406	0.10405	0.14404	0.0696	0.08953
16	0.22056	0.20096	0.15587	0.22516	0.10396	0.05273	0.79743	0.43269	0.34552	0.07498	0.549	0.63186	0.30477	0.25578	0.96383	0.0001	0.09488	0.25149	0.41043	0.08901	0.17491	0.05812	0.2809	0.23701	0.46259	0.21895	0.18109	0.17746	0.92055	0.98787	0.75985	0.97264	0.73849	0.20553	0.11895	0.53328	0.13952	0.45266	0.38099	0.40713
17	0.8291	0.32941	0.21534	0.62633	0.49604	0.79491	0.68117	0.35721	0.16211	0.43418	0.64885	0.63282	0.81119	0.36949	0.76977	0.47149	0.0001	0.000488914	0.000651771	0.02118	0.25677	0.45328	0.65191	0.70596	0.26533	0.33232	0.05122	0.23287	0.35407	0.58499	0.65596	0.43078	0.96242	0.74948	0.5135	0.95002	0.98751	0.77938	0.60412	0.87923
18	0.23935	0.08279	0.70724	0.08627	0.36206	0.999	0.37551	0.36523	0.63582	0.15371	0.50654	0.98664	0.22942	0.58546	0.99057	0.00864	0.84378	0.0001	0.000482174	0.05511	0.30012	0.66978	0.07191	0.29913	0.73328	0.29044	0.15157	0.47706	0.12224	0.52494	0.1836	0.93423	0.96137	0.28641	0.98023	0.33173	0.83904	0.44593	0.696	0.08541
19	0.17508	0.33212	0.56811	0.90412	0.9015	0.73951	0.42844	0.69979	0.21427	0.28587	0.83377	0.79038	0.58015	0.09719	0.30894	0.49333	0.31698	0.65332	0.0001	0.01728	0.34147	0.45065	0.15512	0.05255	0.48676	0.99278	0.00393	0.23356	0.24275	0.08274	0.92719	0.12063	0.19212	0.0512	0.25518	0.81751	0.34466	0.26143	0.43137	0.64779
20	0.30452	0.11477	0.21687	0.31765	0.62025	0.999	0.21254	0.90581	0.27051	0.64519	0.49958	0.29585	0.50317	0.999	0.72351	0.83824	0.36746	0.46203	0.13946	0.0001	0.86336	0.63074	0.16993	0.06415	0.17297	0.28749	0.07083	0.09273	0.96333	0.7734	0.24498	0.53185	0.59329	0.35296	0.13509	0.84	0.34156	0.35341	0.54107	0.50614
21	0.6871	0.61983	0.78329	0.32271	0.00627	0.86053	0.80687	0.31649	0.00734	0.66182	0.44315	0.02823	0.65036	0.52957	0.28845	0.35934	0.27221	0.83868	0.04461	0.16318	0.0001	0.10671	0.27133	0.02316	0.24123	0.19282	0.65937	0.1208	0.63688	0.71571	0.05147	0.146	0.05271	0.21834	0.25775	0.17135	0.05417	0.33624	0.21246	0.08135
22	0.14401	0.09077	0.2288	0.16915	0.50333	0.87885	0.50408	0.57334	0.13822	0.08867	0.14625	0.797	0.19598	0.08215	0.87759	0.32372	0.19033	0.71128	0.587	0.3242	0.31571	0.0001	0.00281	0.23979	0.99788	0.95065	0.22519	0.1263	0.64078	0.70902	0.32781	0.91728	0.21438	0.66966	0.75115	0.34209	0.23653	0.94797	0.6344	0.62326
23	0.89395	0.071	0.68444	0.06899	0.73077	0.6095	0.83707	0.38886	0.10116	0.07098	0.6253	0.0506	0.97252	0.07835	0.79001	0.27182	0.57486	0.54449	0.6927	0.07663	0.33558	0.53907	0.0001	0.1476	0.40555	0.30362	0.09458	0.06641	0.6802	0.40148	0.99133	0.63535	0.92228	0.07934	0.5271	0.02964	0.4548	0.05311	0.1197	0.20116
24	0.4917	0.00338	0.31832	0.33764	0.89802	0.68284	0.28562	0.34117	0.25818	0.69013	0.8331	0.23207	0.14456	0.66699	0.86084	0.74886	0.40738	0.97144	0.64375	0.25561	0.89322	0.16279	0.83757	0.000890514	0.56082	0.02469	0.12078	0.30171	0.38441	0.14616	0.76345	0.27891	0.30417	0.22218	0.51439	0.67717	0.8412	0.44577	0.04312	0.41378
25	0.70132	0.0714	0.64571	0.07596	0.72801	0.36298	0.21996	0.67235	0.36654	0.06457	0.6968	0.41304	0.45114	0.09614	0.28043	0.50639	0.46441	0.91889	0.68975	0.93326	0.67675	0.62696	0.94336	0.00227	0.0001	0.05486	0.33564	0.12269	0.98242	0.76832	0.98886	0.21858	0.68457	0.11531	0.59138	0.13561	0.22459	0.29425	0.24229	0.11764
26	0.8134	0.15524	0.70695	0.16844	0.2845	0.492	0.25998	0.75438	0.29866	0.11305	0.43195	0.12672	0.471	0.09665	0.21954	0.25135	0.56436	0.9806	0.1114	0.71247	0.34239	0.62366	0.5498	0.03695	0.14193	0.0001	0.0001	0.09173	0.08914	0.59326	0.95944	0.92467	0.88594	0.03176	0.83155	0.29356	0.93806	0.25247	0.53329	0.28826
27	0.07202	0.86788	0.18074	0.18029	0.65144	0.93892	0.3237	0.57282	0.13295	0.0762	0.77228	0.40112	0.9434	0.88641	0.33069	0.35387	0.75396	0.65621	0.97923	0.45874	0.38613	0.206	0.0498	0.93922	0.34699	0.40177	0.0001	0.05753	0.76599	0.90311	0.20007	0.48384	0.98902	0.22826	0.09678	0.86045	0.74322	0.12501	0.44472	0.09885
28	0.06614	0.91404	0.20322	0.88826	0.10677	0.73238	0.31182	0.92745	0.18892	0.40377	0.07589	0.82076	0.14756	0.58907	0.7357	0.15388	0.07896	0.0552	0.30484	0.04746	0.18926	0.18934	0.39139	0.33939	0.09382	0.41909	0.94628	0.0001	0.32368	0.71092	0.91243	0.49068	0.63101	0.8901	0.17841	0.84825	0.92211	0.77179	0.45602	0.84257
29	0.92259	0.52477	0.60322	0.06587	0.99904	0.22311	0.85416	0.68559	0.06473	0.06873	0.66629	0.21044	0.66955	0.09847	0.62912	0.17148	0.67268	0.5887	0.71034	0.10764	0.24027	0.1012	0.28861	0.17918	0.56024	0.13604	0.06381	0.88087	0.0001	0.4473	0.06626	0.87018	0.85244	0.55244	0.83808	0.11767	0.37986	0.12916	0.04711	0.05063
30	0.34445	0.19032	0.19877	0.10251	0.67422	0.63298	0.85279	0.91536	0.31439	0.71276	0.81189	0.14462	0.41234	0.05494	0.95356	0.16986	0.54305	0.71329	0.55764	0.88349	0.27708	0.34035	0.19224	0.16981	0.3237	0.23999	0.32239	0.11805	0.83707	0.000905014	0.31241	0.59883	0.90109	0.14505	0.26521	0.19309	0.55005	0.1183	0.11687	0.25852
31	0.83488	0.25373	0.32905	0.45739	0.71502	0.06152	0.96222	0.81628	0.16154	0.09724	0.74888	0.42669	0.8364	0.27965	0.65621	0.15139	0.44938	0.89709	0.33773	0.26298	0.09906	0.17969	0.31985	0.29167	0.60351	0.55395	0.37466	0.13482	0.9688	0.93609	0.0001	0.07434	0.84467	0.25662	0.81006	0.49458	0.77229	0.71143	0.28864	0.20221
32	0.1932	0.20262	0.1734	0.11678	0.8302	0.175	0.80107	0.71298	0.29041	0.06497	0.70804	0.25863	0.84271	0.02196	0.87314	0.08705	0.6517	0.53294	0.64323	0.44969	0.22312	0.15194	0.06998	0.35327	0.83067	0.07158	0.59965	0.50166	0.70408	0.65607	0.44922	0.0001	0.64177	0.46347	0.7476	0.13638	0.28798	0.30296	0.30562	0.14917
33	0.47045	0.05504	0.88653	0.05832	0.98199	0.21115	0.39883	0.90434	0.06735	0.11271	0.16427	0.14738	0.695	0.06766	0.06545	0.02041	0.22429	0.15471	0.73265	0.08122	0.0734	0.48402	0.49464	0.23866	0.1324	0.06009	0.02518	0.12427	0.5485	0.24261	0.08705	0.13314	0.0001	0.00087473	0.00236	0.30816	0.073	0.14594	0.14716	0.11413
34	0.54304	0.10969	0.08838	0.50254	0.53031	0.12974	0.43388	0.31422	0.16512	0.10035	0.1106	0.35506	0.30533	0.43533	0.37876	0.83653	0.20613	0.11108	0.55436	0.08378	0.999	0.05249	0.1667	0.9597	0.44816	0.53627	0.36969	0.06151	0.48913	0.26133	0.2388	0.12009	0.65874	0.0001	0.34048	0.02792	0.64977	0.22445	0.02141	0.08357
35	0.92743	0.36644	0.33635	0.21688	0.99791	0.51962	0.39182	0.16738	0.11507	0.11972	0.68255	0.14052	0.62685	0.12318	0.50612	0.21093	0.70274	0.75169	0.42119	0.45919	0.32663	0.28206	0.20377	0.47401	0.41373	0.39237	0.05969	0.09898	0.9309	0.86772	0.71209	0.75895	0.51945	0.08194	0.0001	0.0035	0.26007	0.28955	0.9344	0.34464
36	0.15836	0.93219	0.32503	0.28141	0.15618	0.84507	0.54711	0.44518	0.10158	0.05976	0.93989	0.8069	0.75852	0.19629	0.82045	0.88588	0.42179	0.61096	0.15519	0.10916	0.92491	0.09386	0.999	0.82894	0.7226	0.06851	0.08237	0.72485	0.47397	0.66905	0.09456	0.96997	0.63851	0.85655	0.92156	0.0001	0.79093	0.01851	0.09554	0.86501
37	0.90937	0.3672	0.09715	0.12933	0.57516	0.76572	0.23839	0.18143	0.07182	0.97291	0.21268	0.13156	0.67672	0.65426	0.19344	0.05002	0.192	0.78713	0.34931	0.14981	0.87397	0.82526	0.88839	0.29551	0.98043	0.44324	0.14088	0.20166	0.47869	0.13588	0.74556	0.02589	0.30343	0.17804	0.80426	0.10366	0.0001	0.00628	0.36982	0.52373
38	0.66301	0.08552	0.10799	0.12796	0.99173	0.12515	0.75003	0.38345	0.15214	0.06924	0.97981	0.181	0.51496	0.02716	0.82857	0.05649	0.32917	0.71553	0.31452	0.06399	0.25811	0.10716	0.16016	0.39901	0.31924	0.19866	0.05134	0.10668	0.96056	0.59125	0.53012	0.53775	0.86497	0.13293	0.62607	0.28706	0.43321	0.0001	0.00457	0.37223
39	0.06949	0.91944	0.50515	0.12459	0.16383	0.0953	0.86151	0.87355	0.12042	0.09287	0.68598	0.75169	0.97787	0.67251	0.90495	0.3896	0.919	0.14032	0.07111	0.17148	0.59109	0.37746	0.28174	0.81164	0.2426	0.64467	0.16594	0.2403	0.3522	0.15635	0.08325	0.09096	0.98378	0.18706	0.72635	0.27359	0.77191	0.25455	0.0001	0.27761
40	0.79833	0.09017	0.35761	0.3773	0.96453	0.28322	0.82464	0.82689	0.29109	0.19941	0.45496	0.29177	0.97911	0.2075	0.47986	0.4194	0.77387	0.88336	0.3144	0.10314	0.27735	0.18364	0.67164	0.2487	0.54118	0.47714	0.06088	0.40034	0.81215	0.87997	0.8366	0.88531	0.42362	0.42678	0.77775	0.51772	0.74525	0.93807	0.33004	0.0001
C | Translocation time of barcoded molecular probe (ms)
Events	1	2	3	4	5	6	7	8	9	10	11	12	13	14	15	16	17	18	19	20	21	22	23	24	25	26	27	28	29	30	31	32	33	34	35	36	37	38	39	40	41	42	43	44	45	46	47	48	49
0 nM	191	201.5	208.25	196	184.5	171.5	206	183	215.25	215.75	216.75	212.75	210.75	207.75	196.75	273.25	203.5	216.75	192.75	169.25	190.5	190.75	213.25	222.75	218	203.75	208.25	197.5	188.75	227.75	215.25	216.5	230.75	193.5	176	189.25	175.5	175.25	230.75	188.5	220.75	208	176.25	209	240.25	221.25	172.75	186	247.75
50 nM	379.75	230.5	234.5	242	222.25	220.75	267.75	285	251.25	347.25	246	284.5	248.25	266.75	296.25	211.5	218.5	419.25	231	221.25	203.75	215.25	197.75	237	196.75	227.25	275.5	223.75	297.5	267.75	340.75	313	217	206.25	356	253.25	284.5	218.25	237.75	180.75	285.25	206.5	254.75	279	263	266	264	225.75	239.25
B38 ANOVA
Source	SS	df	MS	F	Prob>F
Columns	1.07156e-07	10	1.07156e+06	240.65	0
Error	8.76805e-07	19691	4452.82
Total	9.83962e-07	19701
D | Concentration - delay relationship barcoded probe 38 (% delay)
	Concentration (nM)
Repeat	0	0.05	0.1	0.25	0.5	1	2.5	5	10	25	50
1	11.3475	9.12162	11.2546	16.307	26.5152	34.4262	46.3277	54.1045	52.809	68.75	45.0704
2	12.5	11.9728	12.2845	23.062	27.6923	31.068	46.29	36.4286	58.97	65.3846	61.2903
3	15.2925	12.0536	11.3565	22.6601	18.9323	29.1001	52.6289	66.383	67.3646	71.5871	71.6511
4	10.8108	9.42308	18.4701	39.9642	36.0356	42.2535	53.8217	66.1538	73.6453	78.2424	76.4526
5	15.664				29.1652	38.8786	56.1149		72.6829		77.3229
Mean	13.123	10.6428	13.3414	25.4983	27.6681	35.1453	51.0366	55.7675	65.0944	70.991	66.3575
std	2.23886	1.58754	3.4504	10.1281	6.1217	5.43486	4.49404	14.1106	9.00412	5.4587	13.4999
[truncated: 407 more columns]
