# Supplementary material for: Nanopore sequencing of DNA-barcoded probes for highly multiplexed detection of microRNA, proteins and small biomarkers
Source: Nat Nanotechnol. 2023 Sep 25;18(12):1483–91. doi: 10.1038/s41565-023-01479-z (PMC10716039; doi:10.1038/s41565-023-01479-z)
Supplement: Supplementary file 6 — Statistical source data. [file 41565_2023_1479_MOESM6_ESM.xlsx]

## Sheet: Fig 4
Fig. 4
B | Percentage delay data of 40 barcoded probes + miRNAs
	0 nM								50 pM								100 pM								250 pM								0.5 nM								1 nM								2.5 nM
	Repeat								Repeat								Repeat								Repeat								Repeat								Repeat								Repeat
Barcode	#1	#2	#3	#4	#5			Barcode	#1	#2	#3	#4	#5			Barcode	#1	#2	#3	#4	#5			Barcode	#1	#2	#3	#4	#5			Barcode	#1	#2	#3	#4	#5			Barcode	#1	#2	#3	#4	#5			Barcode	#1
1	0	9.09091	11.9171	0	16.7539			1	17.801	14.5969	10.1655	9.11854				1	19.544	28.2869	19.6787	24.0385				1	35.9155	24.8908	2	2				1	32.2581	13.0435	17.3121	41.9619	25.9259			1	37.931	15.2174	26.3386	40.7407	37.7425			1	50
2	25	0	17.4129	0	13.0769			2	22.5806	13.3333	3.0303	11.8644				2	22.2222	10.3448	11.2903	15.2174				2	10	15.5556	19.3548	19.3548				2	0	26.6667	20.3857	29.6296	22.7848			2	0	19.2308	20.6897	33.5938	23.7113			2	39.2157
3	16.6667	2.32558	7.55208	0	6.09756			3	7.14286	5.6701	2.40964	3.66492				3	5.73248	4.78723	5.18135	2.57732				3	4.25532	6.08108	5.17241	10.5691				3	4.25532	14.2857	8.98021	18.6275	11.5288			3	12.5	15.3846	12.2278	22.5532	20.5788			3	27.3885
4	0	0	2.88809	10	4.30769			4	0	3.77358	3.15789	2.73973				4	5.81395	1.72414	2.7027	4.47761				4	4.10959	0	9.33333	6				4	3.125	0	4.43213	9.50413	6.69371			4	18.1818	8.33333	5.56901	10.1695	8.37438			4	25
5	0	7.14286	9.19176	15.3846	9.699			5	4	8.75576	8.21256	8.98876				5	9.52381	9.65909	6.07477	9.03226				5	5.88235	6.18557	11.2676	12.3894				5	7.14286	9.7561	10.9914	15.7495	11.3369			5	6.25	14.5833	10.5379	17.029	14.4078			5	15.9091
6	4.16667	0	2.33813	0	1.79283			6	6.94444	3.31126	5.69106	1.17647				6	9.6	8.18182	4.31655	9.7561				6	10	9.48276	18.75	17.5439				6	15.3846	13.7931	2.11516	28.1726	20.6799			6	23.8095	22.6804	19.3396	32.2115	32.8231			6	32.1429
7	28	42	34.5576	35.7143	39.6893			7	30.2632	33.6493	27.8947	26.875				7	32.9341	28.3688	26.2673	29.5597				7	29.5652	32.3353	19.3798	39.011				7	31.4286	42.5532	46.4241	50.4854	40.0966			7	43.5897	28.1879	35.9223	56.1404	51.1801			7	56.25
8	20.3704	10.4651	35.0324	20	30.179			8	9.92647	21.1921	19.0889	15.6194				8	18.7726	16.3389	15.8768	18.156				8	14.2466	19.5219	18.0516	26.4977				8	25.9259	23.3333	40.3441	42.4743	35.2304			8	13.2353	22.3684	38.5034	37.8734	43.7828			8	37.5921
9	25	37.5	19.6891	33.3333	23.5119			9	14.4068	23.6364	19.0476	17.7305				9	17.1975	25.5102	24.8485	28.7037				9	22.3404	32.6087	31.746	38.5417				9	25	55.5556	27.551	68.9531	57.5472			9	52.9412	35.4839	56.9811	61.3636	69.2506			9	64.2857
10	3.125	2.7027	8.04598	0	6.6358			10	8.73786	12.6984	12.6263	9.52381				10	15.8537	15.2174	16.6667	17.9916				10	19.1011	23.0366	21.1268	29.8507				10	37.5	33.3333	7.6524	31.5425	24.7423			10	24.3902	22.335	23.2308	35.0711	32.6503			10	34.104
11	10	12.6582	11.9177	5.55556	17.6748			11	19.1489	30.6709	29.8413	20.678				11	28.2828	31.9838	30.7065	31.5254				11	36.2791	41.3793	46.6321	56.6667				11	44.4444	49.3827	14.3448	70.2371	59.2048			11	55.6962	44.3925	52.4272	73.7977	67.3507			11	68.2432
12	0	5.66038	4.08163	0	4.08163			12	3.81679	5.86319	2.60223	5.32787				12	5.70342	7.11111	5.8642	5.28455				12	7.00935	13.1915	13.4529	19.9203				12	10.6383	17.8571	5.47185	21.9858	16.046			12	19.5122	15.2174	15.6982	26.9807	26.2948			12	34.7826
13	8.18182	4.91803	8.40497	7.14286	9.28598			13	8.52273	16.6667	10.8893	13.0178				13	12.3539	14.053	12.3386	15.411				13	11.0738	10.5012	17.8451	26.087				13	13.6364	14.5631	8.98876	15.2738	11.8652			13	20.3252	15.8576	13.1336	19.3407	18.8158			13	33.1046
14	2.04082	8.16327	5.16129	4.54545	5.06757			14	2.35294	5.82524	4.46927	4.7619				14	6.66667	6.77966	3.22581	3.97351				14	5.14706	3.75	10.6195	11.2299				14	7.84314	4.65116	6.60661	11.9857	9.31478			14	23.0769	12.3288	8.74471	14.717	13.7681			14	13.7931
15	4.34783	2.38095	8.07453	5.71429	6.82179			15	3.21285	5.58739	3.81125	3.28185				15	4.39122	7.22611	2.65487	7.47664				15	4.49735	6.95297	9.90566	16.0596				15	10.2804	12.3077	9.10187	27.6557	17.2012			15	9.33333	12.0482	17.3938	34.474	25.3994			15	31.5217
16	15.528	19.4915	19.3329	22.2222	20.6422			16	9.70588	15.534	14.7965	16.7949				16	13.7975	14.377	14.5343	15.3951				16	15.4198	17.896	16.2975	22.2584				16	11.3208	23.1481	22.7253	26.4237	23.2117			16	25.8065	22.0126	21.8522	28.6223	26.6716			16	24.6377
17	2.40964	7.69231	3.4965	0	2.8169			17	8.75576	10.2694	8.36653	6.7623				17	10.181	16.3855	9.68379	14.8837				17	25.6595	26.3485	25.8953	33.6694				17	38.4615	36.5854	2.83762	50.7594	45.173			17	43.1818	39.5639	38.1244	61.3354	55.9623			17	59.2593
18	4.10959	7.05882	6.52866	14.2857	7.11488			18	4.83871	9.79284	9.38124	6.72646				18	7.00483	10.0737	4.37788	6.54912				18	6.75241	10.7066	10.2339	13.6861				18	8.79121	4.10959	8.29832	16.1932	10.8907			18	9.09091	11.3636	11.7996	25.0649	17.4866			18	27.7778
19	28.2051	19.2982	33.6918	28.5714	36.5902			19	33.3333	33.7793	28.5088	28.9855				19	38.565	23.7113	33.2168	33.4975				19	32.4675	30.7018	36.5169	41.0112				19	27.7778	27.8689	41.1585	48.9362	40.7243			19	31.0345	39.4118	40.225	55.4217	50.7663			19	51.0417
20	2	2.5974	3.43558	0	3.92817			20	5.07246	6.26632	5.26316	5.55556				20	7.30897	11.746	9.20716	12.2924				20	15.3509	17.9856	20.283	24.7619				20	32	26.8571	4.71545	38.8669	30.7692			20	33	37.2917	26.4228	51.8229	40.9015			20	59.7403
21	4.7619	8.57143	13.0909	0	14.6707			21	20.9302	18.3333	15.4545	14.2857				21	19.697	15.3846	15.7303	11.1111				21	15.7143	10.5263	16.6667	21.5686				21	10.5263	26.3158	19.7778	23.1003	19.5341			21	4.54545	11.5385	18.7204	31.3609	25.2408			21	25.9259
22	6.95652	8.16327	7.55694	6.06061	9.78593			22	4.34783	7.87781	6.27119	6.04839				22	6.12745	3.15534	4.40613	5.04032				22	8.08081	10.8434	13.4897	16.122				22	21.7391	17.2414	11.0402	19.4826	14.5329			22	23.0769	21.021	16.8434	23.9819	20.326			22	37.3684
23	3.125	2.94118	3.99061	0	6.21387			23	6.06061	2.83401	6.2201	4.86486				23	3.79747	5.55556	2.92683	6.93642				23	2.45902	6.79612	6.61765	12.5683				23	5	10.5263	6.46438	15.0972	9.28433			23	10.3448	8.33333	8.24588	17.4785	14.2051			23	12.1951
24	18.5185	10.5263	13.7931	20	14.3154			24	8.91089	17.1806	11.3402	12.1951				24	11.3772	10.687	10.7527	10.9091				24	9.67742	17.5	16.5605	22.7273				24	6.45161	15	19.0547	21.8579	19.3199			24	19.0476	23.6842	17.7741	22.3602	25.222			24	19.2308
25	12.5	9.09091	11.6592	40	12.1457			25	7.54717	11.976	14.1667	7.89474				25	10.7527	12.8205	11.8644	20.5882				25	17.9487	14.1667	25.6198	37.3494				25	32	14.8148	11.5055	32.491	28.0374			25	0	16.9811	22.7273	36.1111	35.533			25	30
26	7.31707	8.77193	15.9441	0	15.625			26	6.48148	14.1447	15.4545	14.9485				26	12.8079	12.7778	16.1157	16.2162				26	12.1795	11.7647	18.75	20.3046				26	3.7037	8.33333	21.8925	25.1634	19.8238			26	19.5652	23.4043	18.8177	32.1277	26.8644			26	28.2051
27	10.5263	10	30.8642	50	27.0548			27	18.1818	23.9316	28.3582	33.8983				27	48.6111	30.6452	29.7619	35				27	49.1803	46	37.3134	49.5146				27	12.5	50	30.5556	66.113	63.1714			27	62.5	62.7907	58.9091	71.0145	63.7975			27	66.6667
28	18.1818	8.69565	11.6208	0	12.549			28	14	15.2174	16.5138	17.9775				28	25.2101	28.9855	24.4444	28.4091				28	30.6667	38.5965	47.1264	46.4				28	9.09091	46.1538	18.4783	62.9032	48.0114			28	66.6667	33.3333	45.9695	71.7172	63.7037			28	72
29	5.26316	8.69565	6.6879	0	8.79044			29	7.69231	13.0699	9.38628	11.7647				29	7.43494	4.54545	10.4615	9.70149				29	6.38298	13.9373	12.2727	24.4898				29	0	14.5455	10.2155	22.309	18.5854			29	5.55556	19.4872	15.211	33.2237	26.2214			29	27.2727
30	13.7255	7.21649	13.4545	14.2857	18.4816			30	9.65909	14.1869	13.4021	11.8252				30	13.8829	11.1336	9.55519	11.2782				30	8.85246	14.5078	17.6471	23.1383				30	13.4831	9.74026	19.0918	16.0636	13.1113			30	17.2414	10.2639	15.113	22.2504	18.2234			30	21.4674
31	22.3602	24.498	23.9804	38	32.8974			31	14.3422	20.8165	22.3925	18.1952				31	22.1287	17.2127	21.3603	17.4456				31	22.0598	21.7771	21.0274	25.6786				31	33.3333	29.5567	33.9381	45.0278	37.36			31	37.5479	36.9863	33.6646	46.1908	43.3735			31	48.934
32	28.5714	22.7273	35.4545	26.3158	44.6337			32	21.7054	35.3261	33.218	27.9528				32	31.4286	29.4931	27.6515	35.2227				32	33.1633	34.4	48.503	60.5911				32	37.1429	39.2157	40.7059	62.3679	53.6472			32	44.6809	47.7876	50.9378	69.505	64.7059			32	77.8947
33	5.55556	2.43902	6.91964	0	8.26709			33	7	15.4506	5.88235	8.93855				33	12.8205	15.1899	16.5746	17.3333				33	17.6923	24.5	26.2195	27.6042				33	25	18.5185	12.5	32.126	25.7367			33	25.5319	21.519	24.5232	41.115	39.9546			33	47.2222
34	12.9032	14.8148	10.4265	11.7647	7.72798			34	4.70588	9.72222	7.61905	9.09091				34	10.9091	3.65854	7.17703	6.0241				34	6.25	9.94475	9.84848	13.3333				34	13.5135	4	11.5741	17.5197	13.7705			34	10	13.4146	13.4921	12	17.1206			34	9.83607
35	7.59494	2.38095	8.84521	4.54545	11.988			35	4.90798	8.79479	7.44102	8.25397				35	8.76289	10.356	7.40741	10.5856				35	7.76699	12.8788	18.0723	17.5				35	12.1951	18.8235	13.3455	30.0242	23.6104			35	33.3333	24.4361	20.8096	39.254	33.6379			35	42.5532
36	4.34783	15.3846	7.41935	0	13.1417			36	12.8205	13.1944	7.94702	10.8527				36	9.67742	24.3243	5.97826	17.4194				36	8.73016	13.2911	18.1818	16.7598				36	3.7037	9.52381	12.253	16.8901	11.9017			36	7.14286	15.7895	12.2	29.2683	12.3909			36	31.5789
37	11.3208	15.9091	11.583	7.69231	12.976			37	17.3333	13.6364	15.6627	14.2857				37	25.5172	28.3186	14.881	22.9008				37	27.5862	32.5	39.5604	54.2636				37	42.8571	38.0952	14.4385	59.4203	54.2973			37	40	59.5238	50.4723	60.5166	57.0439			37	59.2593
38	11.3475	12.5	15.2925	10.8108	15.664			38	9.12162	11.9728	12.0536	9.42308				38	11.2546	12.2845	11.3565	18.4701				38	16.307	23.062	22.6601	39.9642				38	26.5152	27.6923	18.9323	36.0356	29.1652			38	34.4262	31.068	29.1001	42.2535	38.8786			38	46.3277
39	10	0	11.658	0	14.8211			39	6.89655	16.2921	12.5	10.5263				39	20.5607	20.6186	13.7405	17.6991				39	13.75	19.4245	21.4286	32.6531				39	8.33333	23.5294	16.8317	35.6364	22.9379			39	35.7143	15.7895	25.2046	45.8824	35.0123			39	32.2581
40	4.54545	3.84615	29.6407	57.1429	35.3904			40	22.449	30.1255	24.4444	20.2381				40	24.6835	20.8122	19.6787	24.0385				40	35.9155	24.8908	19.8675	20				40	31.5789	21.7391	37.8378	53.2319	43.8017			40	37.931	28.3019	38.0038	53.9474	49.0868			40	52.7094
C | Analysis of miRNA predictions
Barcode
	1	2	3	4	5	6	7	8	9	10	11	12	13	14	15	16	17	18	19	20	21	22	23	24	25	26	27	28	29	30	31	32	33	34	35	36	37	38	39	40
Concentrations of miRNAs (nM)
Actual	0.5	10	0.5	7.5	1	1	5	20	0.25	0.75	1.5	7.5	10	0.75	0.5	15	1.25	15	0.5	0.75	10	7.5	1	5	2.5	1.75	0.25	1.25	1.5	15	7.5	0.25	1.5	7.5	1.25	7.5	0.5	5	1.5	1
Predicted #1	0.144392	4.24553	0.227012	8.21206		0.46815	0.517951	1.81772	0.562023	0.68271	0.319545	3.13378	3.49639	0.106362	0.0258242	2.79692	0.427292	11.1563	0.795241	0.3861	2.20681	7.73755	0.388937		0.376938	1.27535	0.338881	0.98013	0.52773	12.095	8.88126	0.135258	1.33466	0.947784	0.30656	2.29406	0.0287418	1.75329	2.2327	0.664121
Predicted #2	0.0541654	3.26005	-0.0861964	11.3037	0.322388	0.291254	1.367	2.77961	0.300665	0.33904	0.347779	6.75438	4.4235	0.154114	0.0779973	2.8313	0.546698	9.72016	0.59872	0.350216	2.93902	6.35524	0.768188		0.328283	0.678498	0.181345	0.250762	0.452649	17.6175	7.5194	0.021701	1.77929	3.11535	0.209364	2.21552	0.00658887	1.17771	1.39236	0.867279
Predicted #3	0.213832	5.25104	0.57944	12.0347	2.70882	0.533913	26.0198	5.98716	0.441649	0.358134	0.619911	4.4647	6.25482	0.291035	0.208197	3.83224	0.546897	20.6686	0.479162	0.840429		8.54295	1.64258	0.566397	1.16032	2.14721	0.358501	0.255461	0.586768	73.2361	9.02793	0.223563	1.31631	1.93839	0.524503	8.25268	0.0686223	2.11774	3.76363	0.436369
Predicted #4	0.263649	7.02431	0.585458	16.2285	1.39963	0.941958	7.36963	2.67741	0.429189	0.381889	0.667325	6.08106	7.96911	0.407783	0.176774	4.72378	1.95792	11.7469	0.95007	0.689671	4.23374	23.8693	1.02919		0.841896	2.3727	1.26023	1.24501	0.603551	36.1317	10.1141	0.0972278	2.30923	7.13304	0.392022	10.0761	0.0537717	2.38003	5.64527	1.13799
Predicted #5	0.0382001	6.67398	0.37022	10.3619	0.575515	0.520191	1.11776	3.34484	0.337317	0.147337	0.596463	3.15836	3.07231	0.154114	0.015198	1.97017	1.21413	9.25572	0.300775	0.419087	2.26112	5.62609	0.337924	0.268509	0.250968	1.29725	0.224398	1.91512	0.407185	5.4369	6.87233		1.75883	0.121473	0.256086	2.94488	0.0260164	1.21213	2.93447	0.471619
Predicted #6	0.240143	6.40562	0.270906	20.4103	1.08062	1.14943	2.04476	1.90637	0.243815	0.351975	0.644141	14.3531	10.5998	0.135705	0.161413	32.9722	1.3833	19.7634	0.627526	0.946698	2.54173	11.3116	2.64709	4.47095	0.664755	1.17016	0.230187	1.91004	0.683357	37.7452	11.5008	0.126271	1.97478	11.0637	0.572749	6.39297	0.0494716	2.31958		0.491522
Predicted #7	0.135832	4.71612	0.422616	17.1176	0.322388	1.19827	0.135509	1.90114	0.133645	0.235249	0.603316	4.32523	4.86161	0.528119	0.161044	4.54613	0.737237	13.9919	0.47222	1.08885	4.78288	5.36222	1.10568	0.149755	0.0497146	0.624925	0.0423096	0.72492	0.362485		11.2697	0.0649724	4.17431	0.546383	0.302233	12.6214	0.034809	1.30444	1.24197	0.817553
Predicted #8	0.0866415	8.5544	0.473463	13.4819	0.953522	0.800904			0.237151		1.76801	9.35855		0.401009	0.356797			25.8402	1.28181	1.07733	6.35799				0.436007	3.36226	1.47501	0.778498	1.45043		20.5471	0.215177	1.96506	0.660681	0.759051	9.7315	0.0829482	2.57741		1.19771
Predicted #9	0.0312909	5.03237		13.9401	0.0047093	0.584166	2.15234	0.644529	0.386416	0.118504	0.324841	2.96646	3.92976	0.335157	0.0241125	5.25201	0.434396	8.72539	0.367272	0.464206	3.91426	5.1722	0.39659	4.56107	0.42159	0.180856	0.0343268	0.20945	0.49516	21.1269	6.42468		1.00419	2.81096	0.179912	3.73284	0.0619057	1.69467	2.22247	0.886424
Predicted #10	0.168362	7.76223	0.0648387	8.526	2.37136	0.76992	1.15655	0.745654		0.547191	0.823674	8.9147	6.01417	0.52668	0.0982725	4.28428	1.82191	8.79122	0.571095	0.542722	11.858	12.204	1.3512		0.220038	0.299003	0.185261	0.660117	1.37685		12.9593	0.117403	2.72357	0.613928	0.155768	9.52542	0.140156	1.6711		0.726716
Predicted #11	0.0761742		0.0309819	3.8108	1.35893	1.0735	0.810851	1.13494	0.00977897	0.113829	0.467842	5.22514	4.97834	0.528119	0.0541256	2.02017	0.398586	11.2052	0.532929	0.432413		3.73641	0.226523		0.724914	0.591107	0.138064	0.459122	0.78029	19.0848	4.93074		2.24603		0.128988	6.15023	0.0437339	0.626412	1.26522	0.0317274
Predicted #12	0.0519097	10.7892	0.580591	5.62584		0.799921	1.68291	3.78605		0.606183	0.589387	10.0227	6.46624	0.214677	0.374027	15.6203	0.495678	10.9919	0.870192	0.625831	5.23789	7.26247	1.22746	0.415798	1.0764	2.72668	0.207133	0.857025	1.0317	9.77453	8.48832	0.241113	1.69915	125.949	0.283695	11.6722	0.0732323	1.22833	2.64961	0.993515
Mean	0.125383	6.33772	0.319939	11.7544	1.10979	0.760964	4.0341	2.42959	0.308165	0.352913	0.647686	6.56317	5.64237	0.31524	0.144482	7.34995	0.905822	13.4881	0.653918	0.655297	4.63334	8.83455	1.01103	1.73875	0.545985	1.39383	0.389638	0.853804	0.729847	25.8054	9.87797	0.138076	2.02378	14.0818	0.339244	7.13415	0.0558332	1.6719	2.59419	0.726879
std	0.0816172	2.16129	0.238113	4.83659	0.886093	0.289657	7.5457	1.55382	0.160767	0.194918	0.384878	3.48706	2.18773	0.162409	0.121892	9.2969	0.585844	5.56395	0.277059	0.270945	2.88666	5.61423	0.716896	2.15599	0.348442	1.0299	0.469128	0.584922	0.367043	20.895	4.07426	0.0749998	0.825808	37.2538	0.190796	3.70908	0.0344171	0.589856	1.41878	0.331292
[truncated: 28 more columns]
