# Supplementary material for: Nanopore sequencing of DNA-barcoded probes for highly multiplexed detection of microRNA, proteins and small biomarkers
Source: Nat Nanotechnol. 2023 Sep 25;18(12):1483–91. doi: 10.1038/s41565-023-01479-z (PMC10716039; doi:10.1038/s41565-023-01479-z)
Supplement: Supplementary file 7 — Statistical source data. [file 41565_2023_1479_MOESM7_ESM.xlsx]

## Sheet: Fig 5
Fig. 5
A | Thrombin
Events
0 nM	188.75	211.5	151.75	170.25	190.5	222.25	198.75	218.5	217	232.5	263.5	240.25	142.25	127.5	190.75	140	233.25	201.5	186	197	196.75	230.25	258.75	224.5	163.5	210.5	220.25	223.25	221.25	222.5	152.5	133.5	257.25	227.5	204.25	239	217.75	212	221.5	187.75	398.75	255	299	251.75	274	148.5	205.75	173.75	256
200 nM	330.5	341	242.25	268	250	353.75	321.5	295.75	457.25	329.25	255.25	274.5	298.25	219	312.5	267.25	44	133	298	224.5	267	310.25	349.25	308.5	257.75	269.25	260	215	297.75	264.5	252.75	355.5	66.5	336.25	283.25	285.25	312	290	543.75	258.25	312.5	309	359.5	269	211.75	53.5	283.5	190.75	300.75
	Thrombin
	-	+
% Delay	3.8777	8.8729
	5.85683	7.47922
	5.12397	6.79825
B | BNP
Events
0 nM	600	246.5	282.75	227	238	251.25	300.25	262.25	267.75	261.25	238.5	211.25	342	213	343.25	234.25	218.75	290.75	270.25	267.25	242.5	268	259.5	270	280	235.5	287.25	229.75	309.75	404.75	203	237.25	212.25	265.75	224.25	329.25	322.5	262	291.25	213	198.75	287	285.75	238.25	291.5	320	272.75	294.25	265.5
98 nM	338.5	227.75	345.5	305.25	365.5	378	418.5	365	340	411	396.75	302	355.25	298.75	263.25	301	494	419	376.75	372	352	363.75	376.75	415.75	382	333.75	349.25	382.5	263.25	336	385	314	382	409.75	360.5	354	361	321.5	385	370	290.5	327.75	376.75	316.75	342	410.75	412.25	339	337.75
	BNP
	-	+
% Delay	4.66134	9.13462
	7.02271	9.78957
	5.29595	8.98726
C | cTnT
Events
0 nM	321.25	298.5	322	313.25	287.5	296.5	279.25	318.5	322.75	294.5	315	251	278.5	322.75	284.25	280	315	306.75	289	311.25	256.75	298.5	356.5	210.5	344.5	332.25	305.5	314.75	332.25	478.25	294	305.25	291	323	325.25	322.25	267	570.5	307	323	272	368.75	261.5	394.75	329.75	298.5	251	344.75	271.5
8.7 nM	719.75	816.75	710.75	803	782.5	694	784.25	699.75	872.5	869	802.5	786.25	674.25	699.5	671	803.25	706	786.5	932	692.75	740.25	683	668.75	801	597.25	707.75	680.5	697.5	635.75	607.25	850.25	709.25	699	669.25	691.5	1114.25	587.5	819.25	654.25	697.25	659.75	1122.5	570.25	572.75	643	627.25	595	600.25	530.75
	cTnT
	-	+
% Delay	2.46145	21.4789
	1.989	21.3439
	2.79805	21.5774
D | cTnI
Events
0 nM	373.5	351.25	361.5	342	314.25	335.5	323.25	341.75	338.25	341.5	361	387.5	316.25	277.75	323.5	391.5	304.25	299.5	301.5	352.75	288.75	369	357.75	377	411.5	313.75	308	361.25	189.25	325.75	274.5	333.5	306	378	403.25	349	332.75	318.5	380	388.25	320.75	300.5	337.75	339.5	349.5	397.25	425.75	316.5	448.75
12.6 nM	866.75	971.5	565	984.75	914.5	848.25	374	1164.75	1175.75	1000.25	918.5	501	893	884.75	634	758	643	593	750	633.5	361	340.5	792	648.25	532	781.75	639.25	578.75	578.5	531.75	699.25	598.25	612	314	818	561.25	669	572.5	569.75	459.25	461.25	620.25	748.5	625.5	573.5	224	895.5	598.25	564
	cTnI
	-	+
% Delay	8.55255	24.6569
	8.41435	27.6771
	6.75924	29.3103
E | Serotonin
Events	1	2	3	4	5	6	7	8	9	10	11	12	13	14	15	16	17	18	19	20	21	22	23	24	25	26	27	28	29	30	31	32	33	34	35	36	37	38	39	40	41	42	43	44	45	46	47	48	49
0 nM	545.25	494	308.75	334.5	382.5	369.5	397.75	534.75	427.5	343.75	454.5	510.5	580.5	423	284.5	345.5	532	351.25	391.25	234.25	436.25	392	150.25	276.75	337.5	507.5	395.25	186.75	299	282.25	461.25	321	459.25	599	312.5	266.75	308	522.25	386.75	222.5	423	376	270.25	360	651.25	325.5	444.75	486.25	225.75
150 nM	387.75	390	365.75	557.5	709	426.25	343.5	202	364.25	442	426	536.5	407.25	337.5	523.5	519	404.25	484.75	290	336	367	491	254.5	558.75	435.75	340.75	290.25	173.75	266.25	499	305.25	614.5	431.5	3022.5	160.25	282.25	458	274.5	244.25	496.5	336.75	612	633.25	263.25	486	400.25	525.75	401.5	580.75
	Serotonin
	-	+
% Delay	70.59	78.6
	69.83	81.25
	64.97	78.37
F | Multiplexed detection serotonin & miR-208
	miR-208				ANOVA
Repeats	0 nM	10 nM	50 nM		Source	SS	df	MS	F	Prob>F
#1	8.2	16.82	25.89		Groups	506.308	2	253.154	96.04	8.49105e-07
#2	9.53	18.99	28.44		Error	23.724	9	2.636
#3	9.88	18.49	28.12		Total	530.031	11
#4		20.31
#5		21.26
#6		21.99
	Serotonin				ANOVA
Repeats	0 nM	150 nM	750 nM		Source	SS	df	MS	F	Prob>F
#1	30.28	35.39	38.17		Groups	79.384	2	39.6918	6.36	0.019
#2	36.01	40.29	42.2		Error	56.139	9	6.2377
#3	34.98	40.77	41.71		Total	135.522	11
#4		36.18
#5		39.63
#6		40.39
G | Multiplexed detection serotonin & miR-208 & thrombin
	Serotonin				ANOVA
Repeats	0 nM	150 nM	750 nM		Source	SS	df	MS	F	Prob>F
#1	8.06	16.9	18.9		Groups	117.446	2	58.7228	4.74	0.0438
#2	8.75	16.3	18.05		Error	99.084	8	12.3855
#3	9.13	7.87	13.64		Total	216.53	10
#4	6.07		10.91
	miR-208				ANOVA
Repeats	0 nM	10 nM	50 nM		Source	SS	df	MS	F	Prob>F
#1	8.6	22.36	28.04		Groups	702.961	2	351.48	136.97	6.48195e-07
#2	10	17.51	27.49		Error	20.529	8	2.566
#3	10.58	18.64	28.19		Total	723.489	10
#4	10.1		30.54
	Thrombin				ANOVA
Repeats	0 nM	300 nM	1500 nM		Source	SS	df	MS	F	Prob>F
#1	6.63	14.94	24.62		Groups	393.421	2	196.71	28.57	0.0002
#2	6.36	15.95	18.95		Error	55.072	8	6.884
#3	5.57	12.78	21.55		Total	448.493	10
#4	5.87		15.07
[truncated: 5,000 more columns]
