# Supplementary material for: Nanopore sequencing of DNA-barcoded probes for highly multiplexed detection of microRNA, proteins and small biomarkers
Source: Nat Nanotechnol. 2023 Sep 25;18(12):1483–91. doi: 10.1038/s41565-023-01479-z (PMC10716039; doi:10.1038/s41565-023-01479-z)
Supplement: Supplementary file 8 — Statistical source data. [file 41565_2023_1479_MOESM8_ESM.xlsx]

## Sheet: Fig 6
Fig. 6
A | % delay for each miRNA
	no serum (control)							Participant 1						Participant 2						Participant 3						Participant 4						Participant 5						Participant 6						Participant 7
Barcode	#1	#2	#3	#4			Barcode	#1	#2	#3			Barcode	#1	#2	#3			Barcode	#1	#2	#3			Barcode	#1	#2	#3			Barcode	#1	#2	#3			Barcode	#1	#2	#3			Barcode	#1	#2	#3			Barcode
1	10.1449	3.63636	9.52381	8.7963			1	18.125	7.18563	15.1515			1	5	24.3902	18.1319			1	13.0435	3.77358	7.42857			1	9.58904	20	9.83607			1	13.6752	7.27273	12.0773			1	10.2703	27.5862	10.3286			1	15.1515	12.069	13.8756			1
2	7.07071	3.57143	13.4831	15.3846			2	29.5082	6.38298	21.4286			2	4.65116	16.6667	15.7143			2	18.3099	11.1111	12.8205			2	11.1111	21.1268	16.3265			2	7.93651	14.0351	23.0769			2	16.1616	24.5614	18.2927			2	8.62069	14.1026	18.0851			2
3	3.52941	5.92105	6.01504	8.58896			3	11.236	10.6061	8.16327			3	8.21918	9.56522	7.69231			3	9.30233	11.0169	5.05051			3	6.32911	11.215	5.55556			3	3.6036	8.08824	5.31915			3	2.46914	14.6552	8			3	9.70874	5.04202	4.87805			3
4	3.15789	6.45161	0	2.27273			4	7.01754	10	5.26316			4	0	9.09091	9.25926			4	5.35714	5.26316	0			4	4.16667	0	19.0476			4	7.69231	3.44828	1.72414			4	2.5641	2.85714	2.5			4	4.87805	4.7619	3.92157			4
5	6.25	1.08696	3.84615	3.50877			5	6.76692	5.7971	2.38095			5	4.54545	3.1746	6.45161			5	7.74648	8.43373	8.10811			5	3.92157	5.47945	7.6087			5	6.34921	10.8696	8.14815			5	3.01508	4.83871	3.96825			5	7.61905	6.57895	11.4094			5
6	0.862069	3.7037	1.53846	1.07527			6	3.0303	2.85714	0			6	7.84314	10.2564	0			6	6.49351	1.81818	4.47761			6	12.5	5.12821	6.38298			6	1.85185	1.88679	1.78571			6	3.09278	3.33333	3.27869			6	3.50877	0	5.33333			6
7	32.9502	22.4299	23.5294	25.3165			7	36.4162	38.6364	30			7	28.4615	38.8889	33.7662			7	37.5	24.359	36.4407			7	31.25	31.3725	28.4091			7	30.8824	27.2727	40			7	25.1232	47.9452	32.0388			7	31.25	35.3659	50			7
8	19.6154	9.80392	17.7388	17.8922			8	25	15.0101	19.0123			8	13.4146	27.2849	27.4481			8	23.6111	13.7466	16.4835			8	13.9394	25.0627	18.7831			8	16.9184	14.1039	28.6445			8	17.5847	25.9067	14.8241			8	19.7487	14.1058	19.5055			8
9	11.5385	19.7279	15.4545	12.5			9	18.1818	13.2812	7.75862			9	12.1547	17.3333	16.1074			9	15.6522	17.0455	9.94764			9	13.8211	12.1212	16.0256			9	11.8081	13.3333	10.4046			9	18	9.7561	12.6506			9	12.766	19.4444	21.1765			9
10	2.48756	3.0303	5.55556	4.90798			10	12.037	10.3896	5.66038			10	2.66667	12.5	5.92593			10	8.73016	5.17241	8			10	6.89655	14.4444	6.66667			10	10	6.97674	3.125			10	8.75912	10.2273	7.20721			10	7.89474	5.20833	6.77966			10
11	12.3596	6.50888	14.1892	9.7166			11	17.8862	12.6761	22.7273			11	9.25926	14.6552	13.5802			11	14.6497	14.4928	9.82143			11	12.9032	21.6981	13.5417			11	14.7887	18.9189	10.4839			11	13.4831	22.9167	14.6497			11	10.7692	11.6883	16.1538			11
12	1.55039	2.63158	6.15385	5.32787			12	8.82353	1.78571	0			12	4.83871	3.38983	4.34783			12	3.80435	0	5.71429			12	0	1.72414	8.79121			12	6.94444	3.22581	2.47934			12	3.31754	1.38889	3.4965			12	7.89474	2.43902	5.18519			12
13	8.03571	4.7532	5.55556	5.33333			13	8.79433	8.02676	8.13953			13	4.73373	11.0014	8.4058			13	7.71704	6.79468	7.28155			13	5.26316	9.87483	9.32203			13	9.86547	6.14887	10.8889			13	7.32218	15.1832	7.82313			13	8.02603	10	13.0435			13
14	4.40529	9.63855	3.79747	1.7341			14	6.29921	6.77966	1.6129			14	3.44828	7.14286	6.48148			14	6.41026	7.76699	5.46875			14	7.54717	8.21918	4.34783			14	11.7188	11.1111	3.38983			14	6.55738	12.3077	6.14035			14	9.7561	3.37079	3.30579			14
15	3.57143	2.23214	0.913242	3.63636			15	8.12721	4.86111	4.61538			15	2.92683	3.04878	6.02837			15	3.63036	3.11111	4.05904			15	2.17391	6.70732	1.51515			15	4.58333	3.94089	4.38596			15	4.60358	9.66184	4.72441			15	5.94595	2.85714	5.9761			15
16	15.8348	13.1579	14.9171	16.9154			16	21.4286	18.2222	23.2			16	10.4348	24	19.8511			16	18.8442	14.5985	13.2911			16	20.4918	15.5172	16.129			16	16.5644	11.2782	19.697			16	14.9446	23.9437	18.0982			16	13.8889	14.8649	17.3171			16
17	1.6129	3.05344	2.11268	1.63934			17	4.05904	3.14961	4.7619			17	4.21687	4.31034	2.86624			17	1.70648	1.83486	2.57732			17	1.21951	6.48148	2.66667			17	2.95567	0.925926	2.78884			17	3.18841	0.840336	2.5641			17	2.18579	4.05405	4.18605			17
18	3.89344	3.26531	4.65116	2.51716			18	7.58621	5.78512	10.2273			18	1.53061	11.976	5.24476			18	5.97484	4.03587	5			18	4.61538	13.9175	8.44156			18	6.27178	5.7971	4.07407			18	4.65632	9.17431	5.71429			18	5.9633	5.26316	6.52174			18
19	33.8542	23.3577	25.3333	31.7164			19	36.1538	33.3333	30.8824			19	21.6981	30.6931	42.1384			19	30.7692	15.9292	26.8657			19	27.451	46.1538	31.3725			19	35.4839	26.087	34.7222			19	26.5896	41.4634	23.7762			19	34.9593	26.5306	39.6104			19
20	3.61842	1.94175	5.74163	3.9604			20	4.5	3.7037	4.08163			20	3.125	7.75862	5.07614			20	3.09278	4.72973	5.19481			20	2.35294	6.89655	3.7037			20	3.52941	1.93548	2.90698			20	4.18251	6.25	3.46821			20	3.84615	2.54237	3.9604			20
21	12.2302	17.3913	10	12.6316			21	12.0482	13.8889	20			21	13.1148	17.1429	11.8421			21	21.0526	22.2222	15.5844			21	23.3333	12.8205	10			21	20	18.0328	13.1148			21	13	17.0732	22.5806			21	14.0351	7.14286	17.3913			21
22	6.61765	3.26797	4.6875	3.52645			22	8.33333	5.86081	7.21649			22	3.04569	8.04598	5.61404			22	8.33333	2.0979	3.71747			22	6.60377	11.5108	4.16667			22	5.2381	3.82166	7.28477			22	3.85757	10.9375	4.89691			22	4.39024	2.02703	6.94087			22
23	6.09137	2.43902	1.2987	2.7933			23	4.25532	3.92157	3.57143			23	3.40909	3.22581	9.72222			23	3.38983	4.10959	5.30973			23	0	6.12245	9.33333			23	3.48837	0	6.18557			23	2.12766	6.25	4.62963			23	2.77778	3.79747	8.20896			23
24	11.4943	10	4.28571	14.1732			24	18.2692	13.2075	17.3913			24	15.0685	10.2041	15.7895			24	16.2393	11.2676	18.75			24	18.5185	20.7547	21.1538			24	16.0494	7.46269	19.7674			24	5.88235	18.9873	8.97436			24	11.9403	10.5263	18.75			24
25	4.5977	5.55556	0	9.23077			25	12.2807	3.44828	8.33333			25	10.3448	15.2174	11.6667			25	10.3448	3.84615	14.2857			25	22.2222	3.44828	10.3448			25	6.89655	19.2308	8.33333			25	13.5417	15.3846	2			25	13.7931	9.09091	12.6984			25
26	11.8081	6.50407	15.9292	10.7759			26	19.3277	1.78571	9.7561			26	8.18182	22.5	19.7279			26	13.3333	12.5	12.8378			26	5.88235	15.7895	9.7561			26	13.0435	7.77778	16.8			26	10.3448	10.1266	9.09091			26	10.8434	10.4167	20			26
27	21.4286	25	7.14286	13.2075			27	28.5714	33.3333	11.7647			27	0	30	33.3333			27	20.9302	18.1818	31.8182			27	7.14286	38.4615	30.7692			27	9.09091	16.6667	26.6667			27	8.10811	28.5714	29.0323			27	38.8889	18.1818	18.4211			27
28	12.3596	7.69231	14.7059	6			28	14.2857	10	13.3333			28	15.625	9.52381	15.7895			28	13.6364	9.09091	3.92157			28	10	34.7826	18.1818			28	17.3913	4.34783	9.09091			28	4.7619	16	7.89474			28	15.625	12.9032	10.1449			28
29	2.39234	3.4965	5.03145	4.92611			29	6.81818	5	4.54545			29	6.08696	10.9091	8.16327			29	5.30303	8.33333	10.1351			29	5.76923	4.46429	3.8961			29	5.12821	8.49057	4.6729			29	5.06329	7.01754	9.44882			29	7.54717	3.90625	11.2583			29
30	10.0223	5.02092	9.96885	10.7914			30	14.0039	10.7317	7.28477			30	8.08824	12.5926	10.8824			30	13.3508	8.10811	7.05882			30	13.7255	13.9037	10.1266			30	10.5528	7.89474	17.0088			30	8.74317	12.4514	5.80357			30	8.75912	12.5	14.0893			30
31	22.4201	13.3333	19.0713	16.8157			31	30.0955	18.7418	21.5839			31	14.3556	33.6872	26.2186			31	29.1139	19.9566	17.2619			31	20.6544	32.3489	16.4456			31	24.4063	21.2395	27.6758			31	20.6782	28.2472	16.7082			31	28.1595	23.6047	24.9007			31
32	29.5082	14.218	23.9024	27.6451			32	39.6313	29.7872	26.25			32	21.3235	34.8837	37.5494			32	40.099	18.1159	25.1613			32	27.4725	40.6504	27.2059			32	18.2432	23.4848	38.1643			32	26.4605	49.5652	24.424			32	29.8246	35.2518	45.614			32
33	3.80952	3.8835	7.61905	6.14525			33	8.41121	7.40741	3.44828			33	2.15054	9.61538	6.45161			33	6.29921	8.21918	4.5045			33	4.25532	6.15385	5.71429			33	4.54545	6.41026	9.47368			33	5.81395	8.10811	4.25532			33	4.3956	8.13953	8.33333			33
34	8	0	2.22222	11.8644			34	11.6505	15.3846	4.7619			34	3.07692	26.9231	10			34	9.09091	6.81818	12.987			34	8.33333	13.0435	2.08333			34	6.32911	11.3636	13.6364			34	8.39161	6.45161	10.3093			34	6	8.69565	7.22892			34
35	7.9235	7.14286	4.62428	8.87372			35	9.54198	6.10687	9.54774			35	10.6195	14.2857	12.0944			35	9.2827	6.61765	5.06912			35	3.44828	7.74194	7.86517			35	11.3333	4.62428	14.2857			35	7.78816	9.35252	7.20222			35	9.77444	9.62963	11.7904			35
36	4.28571	3.77358	4.91803	4			36	9.1954	2.94118	16.6667			36	6.15385	15	6.75676			36	11.8812	7.84314	8.86076			36	3.33333	5.12821	3.38983			36	8.97436	11.1111	9.52381			36	7.0922	14.5833	7.59494			36	4.6875	13.6364	12.5			36
37	14.5299	10.5263	10.6667	11.1111			37	15.6863	15.7895	14.2857			37	19.6078	15.2542	15.1899			37	13.7615	19.2308	15.5172			37	10	13.6364	18.3673			37	15.942	13.7255	13.75			37	14.4068	16.3636	11.25			37	22.6415	9.61538	18.4874			37
38	9.04872	5.26316	4.65116	10.1449			38	13.4694	11.3139	12.6984			38	3.42466	11.9266	12.7148			38	13.7405	10.5691	8.01527			38	8.10811	16.092	9.48276			38	8.3871	8.69565	16.8712			38	11.5727	14.6341	9.2219			38	12.8492	10.7143	13.1188			38
39	11.2676	5.08475	12.6984	5.94059			39	12.8571	35.4839	15.7895			39	10.6061	20	15.942			39	9.87654	12.5	16.2162			39	10.3448	18.5185	6.06061			39	9.09091	10.7143	28.7879			39	8.60215	6.12245	16.6667			39	8.77193	7.40741	12.1212			39
40	26.6667	20	24.6988	29.4521			40	28.7129	23.7624	39.3939			40	29.5082	30.6122	34.0741			40	32.8467	21.3675	26.0417			40	22.449	30.137	20			40	25.8427	22.6277	37.8378			40	22.6415	37.6068	22.9008			40	18.2796	27.6596	36.875			40
B | p-values
	Participant
Barcode	1	2	3	4	5	6	7	8
1	0.331942	0.161701	0.881038	0.166076	0.408208	0.215506	0.139415	0.203883
2	0.478817	0.214947	0.626364	0.136189	0.17849	0.0985015	0.161042	0.434047
3	0.222097	0.338705	0.600302	0.753651	0.55037	0.715173	0.904019	0.366773
4	0.251234	0.57757	0.812448	0.505855	0.354895	0.904	0.470996	0.526469
5	0.385572	0.279357	0.0165779	0.0569193	0.0156371	0.119637	0.0658615	0.122919
6	0.864336	0.299479	0.152476	0.061308	0.772629	0.327213	0.678348	0.625596
7	0.0763629	0.0706788	0.167859	0.0651819	0.105606	0.233028	0.0898279	0.151515
8	0.493219	0.0621	0.663927	0.156944	0.3866	0.363872	0.572769	0.0525328
9	0.102066	0.85983	0.425854	0.56839	0.171997	0.294786	0.721322	0.990198
10	0.177984	0.375768	0.25263	0.149418	0.479751	0.0528687	0.293859	0.19818
11	0.238786	0.142233	0.394157	0.0324197	0.168536	0.0244793	0.416791	0.0527147
12	0.781602	0.758242	0.577356	0.6654	0.857742	0.337492	0.874054	0.674724
13	0.022814	0.215264	0.0547373	0.13731	0.141482	0.17444	0.0606517	0.0689737
14	0.938337	0.870596	0.592056	0.485304	0.180217	0.435905	0.553573	0.517958
15	0.127624	0.081049	0.120789	0.661789	0.0941428	0.22795	0.0381713	0.239426
16	0.0540289	0.459344	0.850891	0.442364	0.742169	0.253462	0.253616	0.233537
17	0.133238	0.0447017	0.761809	0.575794	0.9529	0.922245	0.369976	0.20755
18	0.14701	0.400197	0.290813	0.138171	0.0777979	0.078898	0.132355	0.102858
19	0.237461	0.311151	0.694171	0.331563	0.267206	0.638994	0.151702	0.27183
20	0.886829	0.0382682	0.597021	0.396422	0.556192	0.445471	0.799209	0.0418162
21	0.655017	0.856616	0.169584	0.500348	0.240763	0.437871	0.870627	0.248277
22	0.100923	0.238523	0.729509	0.181974	0.351758	0.262313	0.757756	0.0396506
23	0.0827287	0.218264	0.0683741	0.392703	0.520072	0.293185	0.202373	0.302356
24	0.0635702	0.0856429	0.0140617	0.0684105	0.0310461	0.807227	0.076815	0.597766
25	0.296326	0.197106	0.00639724	0.281395	0.411401	0.503854	0.0581985	0.0890864
26	0.929349	0.11575	0.601587	0.144788	0.788819	0.705924	0.598909	0.327546
27	0.38237	0.736498	0.329242	0.553354	0.821748	0.62731	0.0589193	0.238735
28	0.512791	0.468586	0.880288	0.154248	0.903323	0.959908	0.350249	0.285024
29	0.497589	0.0604446	0.0730922	0.847576	0.271334	0.100281	0.296787	0.0625755
30	0.627609	0.173168	0.830396	0.278011	0.348705	0.895139	0.0120095	0.00307614
31	0.297757	0.169555	0.375168	0.229962	0.111472	0.193787	0.093802	0.00153222
32	0.339107	0.0149817	0.618278	0.201023	0.276347	0.300201	0.01632	0.115278
33	0.822767	0.876397	0.733698	0.440109	0.554207	0.888633	0.193888	0.0788968
34	0.460662	0.400633	0.165691	0.677854	0.115815	0.32925	0.546097	0.359624
35	0.0929175	0.122335	0.960463	0.814638	0.190031	0.577288	0.042389	0.252014
36	0.331718	0.180322	0.0726788	0.379023	0.00267425	0.116425	0.142646	0.291186
37	0.020704	0.065214	0.0791089	0.287346	0.0503435	0.186337	0.25146	0.744591
38	0.0750044	0.417204	0.329125	0.333866	0.0503521	0.250907	0.0550511	0.00451317
39	0.103127	0.0280741	0.242959	0.175808	0.383249	0.661138	0.704181	0.422229
40	0.228101	0.0446872	0.742771	0.919162	0.326914	0.646935	0.388144	0.289561
*p-value <0.05
[truncated: 3 more columns]
